# Supplementary material for: Observational evidence of ring current in the magnetosphere of Mercury
Source: Nat Commun. 2022 Feb 17;13:924. doi: 10.1038/s41467-022-28521-3 (PMC8854437; doi:10.1038/s41467-022-28521-3)
Supplement: Supplementary file 2 — Source Data [file 41467_2022_28521_MOESM2_ESM.xlsx]

## Sheet: readme
In this file, we provide the source data of our observation and simulation result.
The source data of line/scatter plots (e.g., Fig. 3a) are shown as two columns with different heads, which indicate the meaning of the data in the columns.
The source data of color plots (e.g., Fig. 3b) are shown as matrixs. Their indices indicate the position of grid box and their value indicate the color within the grid box (depends on the color map).
In the source data of color plot, grid boxes with nan values indicates these grid boxes are not covered by MESSENGER’s orbit.

## Sheet: Figure3a
Figure3a: Test particle trajectoies of 5 keV+ protons
	Pitch Angle: 50 deg				Pitch Angle: 130 deg
X	Y	Z		X	Y	Z
-1.2	0	0		-1.2	0	0
-1.20024	0	0.0002013		-1.20024	0	-0.0002013
-1.20048	1.5073e-06	0.0004026		-1.20048	1.5073e-06	-0.0004026
-1.20072	4.5243e-06	0.000604088		-1.20072	4.5243e-06	-0.000604088
-1.20096	9.05476e-06	0.000805765		-1.20096	9.05476e-06	-0.000805765
-1.2012	1.51024e-05	0.00100763		-1.2012	1.51024e-05	-0.00100763
-1.20144	2.26708e-05	0.00120969		-1.20144	2.26708e-05	-0.00120969
-1.20168	3.17636e-05	0.00141193		-1.20168	3.17636e-05	-0.00141193
-1.20192	4.23844e-05	0.00161436		-1.20192	4.23844e-05	-0.00161436
-1.20216	5.45367e-05	0.00181699		-1.20216	5.45367e-05	-0.00181699
-1.20241	6.82238e-05	0.0020198		-1.20241	6.82238e-05	-0.0020198
-1.20265	8.34493e-05	0.00222281		-1.20265	8.34493e-05	-0.00222281
-1.20289	0.000100216	0.002426		-1.20289	0.000100216	-0.002426
-1.20313	0.000118529	0.00262938		-1.20313	0.000118529	-0.00262938
-1.20337	0.000138389	0.00283296		-1.20337	0.000138389	-0.00283296
-1.20361	0.000159801	0.00303672		-1.20361	0.000159801	-0.00303672
-1.20386	0.000182767	0.00324068		-1.20386	0.000182767	-0.00324068
-1.2041	0.00020729	0.00344482		-1.2041	0.00020729	-0.00344482
-1.20434	0.000233375	0.00364916		-1.20434	0.000233375	-0.00364916
-1.20458	0.000261023	0.00385368		-1.20458	0.000261023	-0.00385368
-1.20482	0.000290237	0.0040584		-1.20482	0.000290237	-0.0040584
-1.20507	0.000321021	0.00426331		-1.20507	0.000321021	-0.00426331
-1.20531	0.000353377	0.0044684		-1.20531	0.000353377	-0.0044684
-1.20555	0.000387307	0.00467369		-1.20555	0.000387307	-0.00467369
-1.20579	0.000422816	0.00487916		-1.20579	0.000422816	-0.00487916
-1.20604	0.000459904	0.00508482		-1.20604	0.000459904	-0.00508482
-1.20628	0.000498575	0.00529068		-1.20628	0.000498575	-0.00529068
-1.20652	0.000538831	0.00549672		-1.20652	0.000538831	-0.00549672
-1.20676	0.000580675	0.00570295		-1.20676	0.000580675	-0.00570295
-1.20701	0.000624109	0.00590936		-1.20701	0.000624109	-0.00590936
-1.20725	0.000669136	0.00611597		-1.20725	0.000669136	-0.00611597
-1.20749	0.000715757	0.00632276		-1.20749	0.000715757	-0.00632276
-1.20773	0.000763974	0.00652974		-1.20773	0.000763974	-0.00652974
-1.20797	0.000813791	0.00673691		-1.20797	0.000813791	-0.00673691
-1.20822	0.000865209	0.00694426		-1.20822	0.000865209	-0.00694426
-1.20846	0.000918229	0.00715179		-1.20846	0.000918229	-0.00715179
-1.2087	0.000972855	0.00735952		-1.2087	0.000972855	-0.00735952
-1.20894	0.00102909	0.00756742		-1.20894	0.00102909	-0.00756742
-1.20918	0.00108693	0.00777551		-1.20918	0.00108693	-0.00777551
-1.20942	0.00114638	0.00798379		-1.20942	0.00114638	-0.00798379
-1.20966	0.00120744	0.00819224		-1.20966	0.00120744	-0.00819224
-1.20991	0.00127012	0.00840088		-1.20991	0.00127012	-0.00840088
-1.21015	0.00133441	0.0086097		-1.21015	0.00133441	-0.0086097
-1.21039	0.00140032	0.0088187		-1.21039	0.00140032	-0.0088187
-1.21063	0.00146785	0.00902787		-1.21063	0.00146785	-0.00902787
-1.21087	0.001537	0.00923723		-1.21087	0.001537	-0.00923723
-1.21111	0.00160776	0.00944677		-1.21111	0.00160776	-0.00944677
-1.21135	0.00168015	0.00965648		-1.21135	0.00168015	-0.00965648
-1.21159	0.00175417	0.00986637		-1.21159	0.00175417	-0.00986637
-1.21183	0.0018298	0.0100764		-1.21183	0.0018298	-0.0100764
-1.21207	0.00190706	0.0102867		-1.21207	0.00190706	-0.0102867
-1.2123	0.00198595	0.0104971		-1.2123	0.00198595	-0.0104971
-1.21254	0.00206647	0.0107077		-1.21254	0.00206647	-0.0107077
-1.21278	0.00214861	0.0109184		-1.21278	0.00214861	-0.0109184
-1.21302	0.00223238	0.0111294		-1.21302	0.00223238	-0.0111294
-1.21326	0.00231778	0.0113404		-1.21326	0.00231778	-0.0113404
-1.21349	0.00240481	0.0115517		-1.21349	0.00240481	-0.0115517
-1.21373	0.00249347	0.0117631		-1.21373	0.00249347	-0.0117631
-1.21397	0.00258376	0.0119747		-1.21397	0.00258376	-0.0119747
-1.2142	0.00267568	0.0121865		-1.2142	0.00267568	-0.0121865
-1.21444	0.00276923	0.0123984		-1.21444	0.00276923	-0.0123984
-1.21467	0.00286441	0.0126105		-1.21467	0.00286441	-0.0126105
-1.21491	0.00296123	0.0128228		-1.21491	0.00296123	-0.0128228
-1.21514	0.00305967	0.0130352		-1.21514	0.00305967	-0.0130352
-1.21538	0.00315975	0.0132477		-1.21538	0.00315975	-0.0132477
-1.21561	0.00326146	0.0134605		-1.21561	0.00326146	-0.0134605
-1.21585	0.00336479	0.0136734		-1.21585	0.00336479	-0.0136734
-1.21608	0.00346976	0.0138864		-1.21608	0.00346976	-0.0138864
-1.21631	0.00357636	0.0140996		-1.21631	0.00357636	-0.0140996
-1.21654	0.00368459	0.0143129		-1.21654	0.00368459	-0.0143129
-1.21678	0.00379445	0.0145264		-1.21678	0.00379445	-0.0145264
-1.21701	0.00390594	0.01474		-1.21701	0.00390594	-0.01474
-1.21724	0.00401906	0.0149538		-1.21724	0.00401906	-0.0149538
-1.21747	0.0041338	0.0151677		-1.21747	0.0041338	-0.0151677
-1.2177	0.00425017	0.0153818		-1.2177	0.00425017	-0.0153818
-1.21793	0.00436816	0.015596		-1.21793	0.00436816	-0.015596
-1.21815	0.00448778	0.0158104		-1.21815	0.00448778	-0.0158104
-1.21838	0.00460903	0.0160249		-1.21838	0.00460903	-0.0160249
-1.21861	0.00473189	0.0162395		-1.21861	0.00473189	-0.0162395
-1.21884	0.00485638	0.0164542		-1.21884	0.00485638	-0.0164542
-1.21906	0.00498248	0.0166691		-1.21906	0.00498248	-0.0166691
-1.21929	0.00511021	0.0168841		-1.21929	0.00511021	-0.0168841
-1.21951	0.00523955	0.0170993		-1.21951	0.00523955	-0.0170993
-1.21974	0.0053705	0.0173146		-1.21974	0.0053705	-0.0173146
-1.21996	0.00550307	0.01753		-1.21996	0.00550307	-0.01753
-1.22018	0.00563725	0.0177455		-1.22018	0.00563725	-0.0177455
-1.22041	0.00577304	0.0179611		-1.22041	0.00577304	-0.0179611
-1.22063	0.00591044	0.0181769		-1.22063	0.00591044	-0.0181769
-1.22085	0.00604944	0.0183928		-1.22085	0.00604944	-0.0183928
-1.22107	0.00619005	0.0186088		-1.22107	0.00619005	-0.0186088
-1.22129	0.00633226	0.0188249		-1.22129	0.00633226	-0.0188249
-1.22151	0.00647607	0.0190411		-1.22151	0.00647607	-0.0190411
-1.22173	0.00662147	0.0192574		-1.22173	0.00662147	-0.0192574
-1.22194	0.00676847	0.0194738		-1.22194	0.00676847	-0.0194738
-1.22216	0.00691706	0.0196903		-1.22216	0.00691706	-0.0196903
-1.22238	0.00706724	0.019907		-1.22238	0.00706724	-0.019907
-1.22259	0.00721901	0.0201237		-1.22259	0.00721901	-0.0201237
-1.22281	0.00737236	0.0203405		-1.22281	0.00737236	-0.0203405
-1.22302	0.00752729	0.0205574		-1.22302	0.00752729	-0.0205574
-1.22323	0.0076838	0.0207745		-1.22323	0.0076838	-0.0207745
-1.22345	0.00784188	0.0209915		-1.22345	0.00784188	-0.0209915
-1.22366	0.00800153	0.0212087		-1.22366	0.00800153	-0.0212087
-1.22387	0.00816275	0.021426		-1.22387	0.00816275	-0.021426
-1.22408	0.00832554	0.0216433		-1.22408	0.00832554	-0.0216433
-1.22429	0.00848988	0.0218608		-1.22429	0.00848988	-0.0218608
-1.22449	0.00865579	0.0220783		-1.22449	0.00865579	-0.0220783
-1.2247	0.00882325	0.0222958		-1.2247	0.00882325	-0.0222958
-1.22491	0.00899226	0.0225135		-1.22491	0.00899226	-0.0225135
-1.22511	0.00916281	0.0227312		-1.22511	0.00916281	-0.0227312
-1.22532	0.00933491	0.022949		-1.22532	0.00933491	-0.022949
-1.22552	0.00950854	0.0231668		-1.22552	0.00950854	-0.0231668
-1.22572	0.00968371	0.0233847		-1.22572	0.00968371	-0.0233847
-1.22592	0.00986041	0.0236026		-1.22592	0.00986041	-0.0236026
-1.22612	0.0100386	0.0238207		-1.22612	0.0100386	-0.0238207
-1.22632	0.0102184	0.0240387		-1.22632	0.0102184	-0.0240387
-1.22652	0.0103996	0.0242568		-1.22652	0.0103996	-0.0242568
-1.22672	0.0105824	0.024475		-1.22672	0.0105824	-0.024475
-1.22692	0.0107667	0.0246932		-1.22692	0.0107667	-0.0246932
-1.22711	0.0109525	0.0249114		-1.22711	0.0109525	-0.0249114
-1.22731	0.0111398	0.0251296		-1.22731	0.0111398	-0.0251296
-1.2275	0.0113285	0.0253479		-1.2275	0.0113285	-0.0253479
-1.22769	0.0115188	0.0255663		-1.22769	0.0115188	-0.0255663
-1.22788	0.0117106	0.0257846		-1.22788	0.0117106	-0.0257846
-1.22807	0.0119038	0.026003		-1.22807	0.0119038	-0.026003
-1.22826	0.0120985	0.0262214		-1.22826	0.0120985	-0.0262214
-1.22845	0.0122946	0.0264398		-1.22845	0.0122946	-0.0264398
-1.22864	0.0124923	0.0266582		-1.22864	0.0124923	-0.0266582
-1.22882	0.0126914	0.0268767		-1.22882	0.0126914	-0.0268767
-1.22901	0.0128919	0.0270951		-1.22901	0.0128919	-0.0270951
-1.22919	0.0130939	0.0273135		-1.22919	0.0130939	-0.0273135
-1.22937	0.0132973	0.027532		-1.22937	0.0132973	-0.027532
-1.22956	0.0135021	0.0277504		-1.22956	0.0135021	-0.0277504
-1.22974	0.0137084	0.0279689		-1.22974	0.0137084	-0.0279689
-1.22991	0.0139161	0.0281873		-1.22991	0.0139161	-0.0281873
-1.23009	0.0141252	0.0284057		-1.23009	0.0141252	-0.0284057
-1.23027	0.0143357	0.0286241		-1.23027	0.0143357	-0.0286241
-1.23044	0.0145476	0.0288425		-1.23044	0.0145476	-0.0288425
-1.23062	0.0147609	0.0290608		-1.23062	0.0147609	-0.0290608
-1.23079	0.0149756	0.0292791		-1.23079	0.0149756	-0.0292791
-1.23096	0.0151917	0.0294974		-1.23096	0.0151917	-0.0294974
-1.23113	0.0154091	0.0297157		-1.23113	0.0154091	-0.0297157
-1.2313	0.0156279	0.0299339		-1.2313	0.0156279	-0.0299339
-1.23147	0.0158481	0.0301521		-1.23147	0.0158481	-0.0301521
-1.23164	0.0160696	0.0303702		-1.23164	0.0160696	-0.0303702
-1.2318	0.0162925	0.0305883		-1.2318	0.0162925	-0.0305883
-1.23197	0.0165167	0.0308063		-1.23197	0.0165167	-0.0308063
-1.23213	0.0167423	0.0310243		-1.23213	0.0167423	-0.0310243
-1.23229	0.0169691	0.0312422		-1.23229	0.0169691	-0.0312422
-1.23245	0.0171973	0.0314601		-1.23245	0.0171973	-0.0314601
-1.23261	0.0174268	0.0316778		-1.23261	0.0174268	-0.0316778
-1.23277	0.0176576	0.0318956		-1.23277	0.0176576	-0.0318956
-1.23292	0.0178897	0.0321132		-1.23292	0.0178897	-0.0321132
-1.23308	0.018123	0.0323307		-1.23308	0.018123	-0.0323307
-1.23323	0.0183577	0.0325482		-1.23323	0.0183577	-0.0325482
-1.23338	0.0185936	0.0327656		-1.23338	0.0185936	-0.0327656
-1.23354	0.0188307	0.0329829		-1.23354	0.0188307	-0.0329829
-1.23368	0.0190692	0.0332001		-1.23368	0.0190692	-0.0332001
-1.23383	0.0193088	0.0334172		-1.23383	0.0193088	-0.0334172
-1.23398	0.0195497	0.0336342		-1.23398	0.0195497	-0.0336342
-1.23412	0.0197919	0.0338511		-1.23412	0.0197919	-0.0338511
-1.23427	0.0200352	0.0340679		-1.23427	0.0200352	-0.0340679
-1.23441	0.0202798	0.0342845		-1.23441	0.0202798	-0.0342845
-1.23455	0.0205255	0.0345011		-1.23455	0.0205255	-0.0345011
-1.23469	0.0207725	0.0347175		-1.23469	0.0207725	-0.0347175
-1.23483	0.0210206	0.0349338		-1.23483	0.0210206	-0.0349338
-1.23496	0.0212699	0.03515		-1.23496	0.0212699	-0.03515
-1.2351	0.0215203	0.035366		-1.2351	0.0215203	-0.035366
-1.23523	0.021772	0.0355819		-1.23523	0.021772	-0.0355819
-1.23536	0.0220247	0.0357977		-1.23536	0.0220247	-0.0357977
-1.23549	0.0222786	0.0360133		-1.23549	0.0222786	-0.0360133
-1.23562	0.0225336	0.0362287		-1.23562	0.0225336	-0.0362287
-1.23575	0.0227898	0.036444		-1.23575	0.0227898	-0.036444
-1.23587	0.023047	0.0366592		-1.23587	0.023047	-0.0366592
-1.236	0.0233054	0.0368742		-1.236	0.0233054	-0.0368742
-1.23612	0.0235648	0.037089		-1.23612	0.0235648	-0.037089
-1.23624	0.0238253	0.0373036		-1.23624	0.0238253	-0.0373036
-1.23636	0.0240869	0.0375181		-1.23636	0.0240869	-0.0375181
-1.23648	0.0243495	0.0377324		-1.23648	0.0243495	-0.0377324
-1.2366	0.0246132	0.0379465		-1.2366	0.0246132	-0.0379465
-1.23671	0.0248779	0.0381604		-1.23671	0.0248779	-0.0381604
-1.23682	0.0251436	0.0383741		-1.23682	0.0251436	-0.0383741
-1.23693	0.0254104	0.0385877		-1.23693	0.0254104	-0.0385877
-1.23704	0.0256782	0.038801		-1.23704	0.0256782	-0.038801
-1.23715	0.0259469	0.0390141		-1.23715	0.0259469	-0.0390141
-1.23726	0.0262166	0.039227		-1.23726	0.0262166	-0.039227
-1.23736	0.0264874	0.0394397		-1.23736	0.0264874	-0.0394397
-1.23747	0.026759	0.0396522		-1.23747	0.026759	-0.0396522
-1.23757	0.0270317	0.0398645		-1.23757	0.0270317	-0.0398645
-1.23767	0.0273052	0.0400765		-1.23767	0.0273052	-0.0400765
-1.23777	0.0275797	0.0402883		-1.23777	0.0275797	-0.0402883
-1.23786	0.0278552	0.0404999		-1.23786	0.0278552	-0.0404999
-1.23796	0.0281315	0.0407113		-1.23796	0.0281315	-0.0407113
-1.23805	0.0284087	0.0409224		-1.23805	0.0284087	-0.0409224
-1.23814	0.0286868	0.0411332		-1.23814	0.0286868	-0.0411332
-1.23823	0.0289658	0.0413438		-1.23823	0.0289658	-0.0413438
-1.23832	0.0292456	0.0415542		-1.23832	0.0292456	-0.0415542
-1.23841	0.0295263	0.0417643		-1.23841	0.0295263	-0.0417643
-1.23849	0.0298079	0.0419741		-1.23849	0.0298079	-0.0419741
-1.23857	0.0300902	0.0421837		-1.23857	0.0300902	-0.0421837
-1.23866	0.0303734	0.042393		-1.23866	0.0303734	-0.042393
-1.23873	0.0306574	0.042602		-1.23873	0.0306574	-0.042602
-1.23881	0.0309422	0.0428107		-1.23881	0.0309422	-0.0428107
-1.23889	0.0312277	0.0430192		-1.23889	0.0312277	-0.0430192
-1.23896	0.031514	0.0432273		-1.23896	0.031514	-0.0432273
-1.23904	0.0318011	0.0434352		-1.23904	0.0318011	-0.0434352
-1.23911	0.0320889	0.0436428		-1.23911	0.0320889	-0.0436428
-1.23917	0.0323775	0.0438501		-1.23917	0.0323775	-0.0438501
-1.23924	0.0326668	0.044057		-1.23924	0.0326668	-0.044057
-1.23931	0.0329568	0.0442637		-1.23931	0.0329568	-0.0442637
-1.23937	0.0332475	0.0444701		-1.23937	0.0332475	-0.0444701
-1.23943	0.0335388	0.0446761		-1.23943	0.0335388	-0.0446761
-1.23949	0.0338309	0.0448818		-1.23949	0.0338309	-0.0448818
-1.23955	0.0341236	0.0450872		-1.23955	0.0341236	-0.0450872
-1.23961	0.0344169	0.0452923		-1.23961	0.0344169	-0.0452923
-1.23966	0.0347109	0.045497		-1.23966	0.0347109	-0.045497
-1.23971	0.0350055	0.0457014		-1.23971	0.0350055	-0.0457014
-1.23977	0.0353007	0.0459055		-1.23977	0.0353007	-0.0459055
-1.23981	0.0355965	0.0461092		-1.23981	0.0355965	-0.0461092
-1.23986	0.0358929	0.0463126		-1.23986	0.0358929	-0.0463126
-1.23991	0.0361898	0.0465156		-1.23991	0.0361898	-0.0465156
-1.23995	0.0364874	0.0467182		-1.23995	0.0364874	-0.0467182
-1.23999	0.0367854	0.0469205		-1.23999	0.0367854	-0.0469205
-1.24003	0.037084	0.0471225		-1.24003	0.037084	-0.0471225
-1.24007	0.0373831	0.047324		-1.24007	0.0373831	-0.047324
-1.24011	0.0376828	0.0475252		-1.24011	0.0376828	-0.0475252
-1.24014	0.0379829	0.0477261		-1.24014	0.0379829	-0.0477261
-1.24017	0.0382835	0.0479265		-1.24017	0.0382835	-0.0479265
-1.24021	0.0385845	0.0481266		-1.24021	0.0385845	-0.0481266
-1.24023	0.038886	0.0483262		-1.24023	0.038886	-0.0483262
-1.24026	0.039188	0.0485255		-1.24026	0.039188	-0.0485255
-1.24029	0.0394904	0.0487244		-1.24029	0.0394904	-0.0487244
-1.24031	0.0397932	0.0489229		-1.24031	0.0397932	-0.0489229
-1.24033	0.0400964	0.049121		-1.24033	0.0400964	-0.049121
-1.24035	0.0404	0.0493187		-1.24035	0.0404	-0.0493187
-1.24037	0.0407039	0.049516		-1.24037	0.0407039	-0.049516
-1.24038	0.0410083	0.0497128		-1.24038	0.0410083	-0.0497128
-1.2404	0.0413129	0.0499093		-1.2404	0.0413129	-0.0499093
-1.24041	0.041618	0.0501053		-1.24041	0.041618	-0.0501053
-1.24042	0.0419233	0.0503009		-1.24042	0.0419233	-0.0503009
-1.24043	0.0422289	0.0504961		-1.24043	0.0422289	-0.0504961
-1.24043	0.0425349	0.0506908		-1.24043	0.0425349	-0.0506908
-1.24044	0.0428411	0.0508852		-1.24044	0.0428411	-0.0508852
-1.24044	0.0431476	0.051079		-1.24044	0.0431476	-0.051079
-1.24044	0.0434543	0.0512725		-1.24044	0.0434543	-0.0512725
-1.24044	0.0437613	0.0514655		-1.24044	0.0437613	-0.0514655
-1.24044	0.0440685	0.051658		-1.24044	0.0440685	-0.051658
-1.24043	0.0443759	0.0518501		-1.24043	0.0443759	-0.0518501
-1.24043	0.0446836	0.0520418		-1.24043	0.0446836	-0.0520418
-1.24042	0.0449914	0.052233		-1.24042	0.0449914	-0.052233
-1.24041	0.0452994	0.0524237		-1.24041	0.0452994	-0.0524237
-1.24039	0.0456075	0.0526139		-1.24039	0.0456075	-0.0526139
-1.24038	0.0459158	0.0528037		-1.24038	0.0459158	-0.0528037
-1.24036	0.0462242	0.0529931		-1.24036	0.0462242	-0.0529931
-1.24035	0.0465328	0.0531819		-1.24035	0.0465328	-0.0531819
-1.24033	0.0468414	0.0533703		-1.24033	0.0468414	-0.0533703
-1.2403	0.0471501	0.0535582		-1.2403	0.0471501	-0.0535582
-1.24028	0.047459	0.0537456		-1.24028	0.047459	-0.0537456
-1.24025	0.0477678	0.0539326		-1.24025	0.0477678	-0.0539326
-1.24023	0.0480768	0.054119		-1.24023	0.0480768	-0.054119
-1.2402	0.0483857	0.054305		-1.2402	0.0483857	-0.054305
-1.24017	0.0486947	0.0544904		-1.24017	0.0486947	-0.0544904
-1.24013	0.0490037	0.0546754		-1.24013	0.0490037	-0.0546754
-1.2401	0.0493128	0.0548599		-1.2401	0.0493128	-0.0548599
-1.24006	0.0496217	0.0550438		-1.24006	0.0496217	-0.0550438
-1.24002	0.0499307	0.0552273		-1.24002	0.0499307	-0.0552273
-1.23998	0.0502396	0.0554103		-1.23998	0.0502396	-0.0554103
-1.23994	0.0505485	0.0555927		-1.23994	0.0505485	-0.0555927
-1.23989	0.0508572	0.0557746		-1.23989	0.0508572	-0.0557746
-1.23985	0.0511659	0.055956		-1.23985	0.0511659	-0.055956
-1.2398	0.0514745	0.0561369		-1.2398	0.0514745	-0.0561369
-1.23975	0.051783	0.0563173		-1.23975	0.051783	-0.0563173
-1.2397	0.0520914	0.0564972		-1.2397	0.0520914	-0.0564972
-1.23964	0.0523996	0.0566765		-1.23964	0.0523996	-0.0566765
-1.23959	0.0527077	0.0568553		-1.23959	0.0527077	-0.0568553
-1.23953	0.0530156	0.0570336		-1.23953	0.0530156	-0.0570336
-1.23947	0.0533233	0.0572113		-1.23947	0.0533233	-0.0572113
-1.23941	0.0536308	0.0573885		-1.23941	0.0536308	-0.0573885
-1.23934	0.0539381	0.0575652		-1.23934	0.0539381	-0.0575652
-1.23928	0.0542452	0.0577413		-1.23928	0.0542452	-0.0577413
-1.23921	0.0545521	0.0579169		-1.23921	0.0545521	-0.0579169
-1.23914	0.0548587	0.058092		-1.23914	0.0548587	-0.058092
-1.23907	0.0551651	0.0582665		-1.23907	0.0551651	-0.0582665
-1.239	0.0554712	0.0584404		-1.239	0.0554712	-0.0584404
-1.23892	0.055777	0.0586138		-1.23892	0.055777	-0.0586138
-1.23885	0.0560825	0.0587867		-1.23885	0.0560825	-0.0587867
-1.23877	0.0563877	0.058959		-1.23877	0.0563877	-0.058959
-1.23869	0.0566926	0.0591307		-1.23869	0.0566926	-0.0591307
-1.23861	0.0569971	0.0593019		-1.23861	0.0569971	-0.0593019
-1.23852	0.0573013	0.0594725		-1.23852	0.0573013	-0.0594725
-1.23844	0.0576051	0.0596426		-1.23844	0.0576051	-0.0596426
-1.23835	0.0579085	0.0598121		-1.23835	0.0579085	-0.0598121
-1.23826	0.0582115	0.059981		-1.23826	0.0582115	-0.059981
-1.23817	0.0585142	0.0601494		-1.23817	0.0585142	-0.0601494
-1.23808	0.0588164	0.0603172		-1.23808	0.0588164	-0.0603172
-1.23798	0.0591182	0.0604844		-1.23798	0.0591182	-0.0604844
-1.23789	0.0594195	0.0606511		-1.23789	0.0594195	-0.0606511
-1.23779	0.0597204	0.0608172		-1.23779	0.0597204	-0.0608172
-1.23769	0.0600208	0.0609827		-1.23769	0.0600208	-0.0609827
-1.23759	0.0603208	0.0611477		-1.23759	0.0603208	-0.0611477
-1.23748	0.0606202	0.0613121		-1.23748	0.0606202	-0.0613121
-1.23738	0.0609191	0.0614759		-1.23738	0.0609191	-0.0614759
-1.23727	0.0612175	0.0616391		-1.23727	0.0612175	-0.0616391
-1.23716	0.0615154	0.0618017		-1.23716	0.0615154	-0.0618017
-1.23705	0.0618128	0.0619638		-1.23705	0.0618128	-0.0619638
-1.23694	0.0621095	0.0621252		-1.23694	0.0621095	-0.0621252
-1.23683	0.0624057	0.0622861		-1.23683	0.0624057	-0.0622861
-1.23671	0.0627014	0.0624464		-1.23671	0.0627014	-0.0624464
-1.23659	0.0629964	0.0626062		-1.23659	0.0629964	-0.0626062
-1.23647	0.0632908	0.0627653		-1.23647	0.0632908	-0.0627653
-1.23635	0.0635846	0.0629238		-1.23635	0.0635846	-0.0629238
-1.23623	0.0638778	0.0630818		-1.23623	0.0638778	-0.0630818
-1.23611	0.0641703	0.0632392		-1.23611	0.0641703	-0.0632392
-1.23598	0.0644622	0.063396		-1.23598	0.0644622	-0.063396
-1.23585	0.0647534	0.0635521		-1.23585	0.0647534	-0.0635521
-1.23572	0.0650439	0.0637078		-1.23572	0.0650439	-0.0637078
-1.23559	0.0653337	0.0638628		-1.23559	0.0653337	-0.0638628
-1.23546	0.0656228	0.0640172		-1.23546	0.0656228	-0.0640172
-1.23532	0.0659112	0.064171		-1.23532	0.0659112	-0.064171
-1.23519	0.0661989	0.0643242		-1.23519	0.0661989	-0.0643242
-1.23505	0.0664859	0.0644769		-1.23505	0.0664859	-0.0644769
-1.23491	0.066772	0.0646289		-1.23491	0.066772	-0.0646289
-1.23477	0.0670575	0.0647804		-1.23477	0.0670575	-0.0647804
-1.23462	0.0673421	0.0649312		-1.23462	0.0673421	-0.0649312
-1.23448	0.067626	0.0650815		-1.23448	0.067626	-0.0650815
-1.23433	0.067909	0.0652311		-1.23433	0.067909	-0.0652311
-1.23419	0.0681913	0.0653802		-1.23419	0.0681913	-0.0653802
-1.23404	0.0684727	0.0655287		-1.23404	0.0684727	-0.0655287
-1.23388	0.0687533	0.0656766		-1.23388	0.0687533	-0.0656766
-1.23373	0.0690331	0.0658238		-1.23373	0.0690331	-0.0658238
-1.23358	0.069312	0.0659705		-1.23358	0.069312	-0.0659705
-1.23342	0.0695901	0.0661166		-1.23342	0.0695901	-0.0661166
-1.23326	0.0698672	0.0662621		-1.23326	0.0698672	-0.0662621
-1.23311	0.0701435	0.066407		-1.23311	0.0701435	-0.066407
-1.23294	0.0704189	0.0665513		-1.23294	0.0704189	-0.0665513
-1.23278	0.0706934	0.066695		-1.23278	0.0706934	-0.066695
-1.23262	0.0709669	0.0668381		-1.23262	0.0709669	-0.0668381
-1.23245	0.0712395	0.0669806		-1.23245	0.0712395	-0.0669806
-1.23229	0.0715112	0.0671225		-1.23229	0.0715112	-0.0671225
-1.23212	0.071782	0.0672638		-1.23212	0.071782	-0.0672638
-1.23195	0.0720517	0.0674046		-1.23195	0.0720517	-0.0674046
-1.23178	0.0723205	0.0675447		-1.23178	0.0723205	-0.0675447
-1.2316	0.0725884	0.0676842		-1.2316	0.0725884	-0.0676842
-1.23143	0.0728552	0.0678232		-1.23143	0.0728552	-0.0678232
-1.23125	0.073121	0.0679615		-1.23125	0.073121	-0.0679615
-1.23108	0.0733858	0.0680993		-1.23108	0.0733858	-0.0680993
-1.2309	0.0736496	0.0682364		-1.2309	0.0736496	-0.0682364
-1.23072	0.0739124	0.068373		-1.23072	0.0739124	-0.068373
-1.23054	0.0741741	0.068509		-1.23054	0.0741741	-0.068509
-1.23035	0.0744347	0.0686444		-1.23035	0.0744347	-0.0686444
-1.23017	0.0746943	0.0687792		-1.23017	0.0746943	-0.0687792
-1.22998	0.0749528	0.0689134		-1.22998	0.0749528	-0.0689134
-1.22979	0.0752103	0.069047		-1.22979	0.0752103	-0.069047
-1.2296	0.0754666	0.0691801		-1.2296	0.0754666	-0.0691801
-1.22941	0.0757219	0.0693125		-1.22941	0.0757219	-0.0693125
-1.22922	0.075976	0.0694444		-1.22922	0.075976	-0.0694444
-1.22903	0.0762291	0.0695757		-1.22903	0.0762291	-0.0695757
-1.22883	0.076481	0.0697064		-1.22883	0.076481	-0.0697064
-1.22864	0.0767317	0.0698365		-1.22864	0.0767317	-0.0698365
-1.22844	0.0769813	0.0699661		-1.22844	0.0769813	-0.0699661
-1.22824	0.0772298	0.070095		-1.22824	0.0772298	-0.070095
-1.22804	0.0774771	0.0702234		-1.22804	0.0774771	-0.0702234
-1.22784	0.0777232	0.0703512		-1.22784	0.0777232	-0.0703512
-1.22764	0.0779681	0.0704785		-1.22764	0.0779681	-0.0704785
-1.22744	0.0782119	0.0706051		-1.22744	0.0782119	-0.0706051
-1.22723	0.0784544	0.0707312		-1.22723	0.0784544	-0.0707312
-1.22702	0.0786958	0.0708567		-1.22702	0.0786958	-0.0708567
-1.22682	0.0789359	0.0709817		-1.22682	0.0789359	-0.0709817
-1.22661	0.0791748	0.071106		-1.22661	0.0791748	-0.071106
-1.2264	0.0794125	0.0712298		-1.2264	0.0794125	-0.0712298
-1.22618	0.0796489	0.0713531		-1.22618	0.0796489	-0.0713531
-1.22597	0.0798841	0.0714757		-1.22597	0.0798841	-0.0714757
-1.22576	0.080118	0.0715979		-1.22576	0.080118	-0.0715979
-1.22554	0.0803507	0.0717194		-1.22554	0.0803507	-0.0717194
-1.22533	0.080582	0.0718404		-1.22533	0.080582	-0.0718404
-1.22511	0.0808121	0.0719608		-1.22511	0.0808121	-0.0719608
-1.22489	0.081041	0.0720807		-1.22489	0.081041	-0.0720807
-1.22467	0.0812685	0.0722		-1.22467	0.0812685	-0.0722
-1.22445	0.0814947	0.0723188		-1.22445	0.0814947	-0.0723188
-1.22423	0.0817196	0.072437		-1.22423	0.0817196	-0.072437
-1.224	0.0819432	0.0725546		-1.224	0.0819432	-0.0725546
-1.22378	0.0821655	0.0726717		-1.22378	0.0821655	-0.0726717
-1.22355	0.0823864	0.0727883		-1.22355	0.0823864	-0.0727883
-1.22332	0.082606	0.0729043		-1.22332	0.082606	-0.0729043
-1.2231	0.0828243	0.0730198		-1.2231	0.0828243	-0.0730198
-1.22287	0.0830412	0.0731347		-1.22287	0.0830412	-0.0731347
-1.22264	0.0832567	0.0732491		-1.22264	0.0832567	-0.0732491
-1.2224	0.0834709	0.073363		-1.2224	0.0834709	-0.073363
-1.22217	0.0836837	0.0734763		-1.22217	0.0836837	-0.0734763
-1.22194	0.0838951	0.0735891		-1.22194	0.0838951	-0.0735891
-1.2217	0.0841051	0.0737014		-1.2217	0.0841051	-0.0737014
-1.22147	0.0843138	0.0738131		-1.22147	0.0843138	-0.0738131
-1.22123	0.084521	0.0739243		-1.22123	0.084521	-0.0739243
-1.22099	0.0847268	0.074035		-1.22099	0.0847268	-0.074035
-1.22075	0.0849313	0.0741452		-1.22075	0.0849313	-0.0741452
-1.22051	0.0851343	0.0742548		-1.22051	0.0851343	-0.0742548
-1.22027	0.0853359	0.074364		-1.22027	0.0853359	-0.074364
-1.22003	0.085536	0.0744726		-1.22003	0.085536	-0.0744726
-1.21979	0.0857347	0.0745807		-1.21979	0.0857347	-0.0745807
-1.21955	0.085932	0.0746883		-1.21955	0.085932	-0.0746883
-1.2193	0.0861278	0.0747953		-1.2193	0.0861278	-0.0747953
-1.21905	0.0863222	0.0749019		-1.21905	0.0863222	-0.0749019
-1.21881	0.0865151	0.075008		-1.21881	0.0865151	-0.075008
-1.21856	0.0867066	0.0751135		-1.21856	0.0867066	-0.0751135
-1.21831	0.0868966	0.0752186		-1.21831	0.0868966	-0.0752186
-1.21806	0.0870851	0.0753232		-1.21806	0.0870851	-0.0753232
-1.21781	0.0872722	0.0754273		-1.21781	0.0872722	-0.0754273
-1.21756	0.0874577	0.0755309		-1.21756	0.0874577	-0.0755309
-1.21731	0.0876418	0.075634		-1.21731	0.0876418	-0.075634
-1.21706	0.0878244	0.0757366		-1.21706	0.0878244	-0.0757366
-1.2168	0.0880054	0.0758387		-1.2168	0.0880054	-0.0758387
-1.21655	0.088185	0.0759404		-1.21655	0.088185	-0.0759404
-1.21629	0.0883631	0.0760415		-1.21629	0.0883631	-0.0760415
-1.21604	0.0885396	0.0761422		-1.21604	0.0885396	-0.0761422
-1.21578	0.0887147	0.0762424		-1.21578	0.0887147	-0.0762424
-1.21552	0.0888882	0.0763422		-1.21552	0.0888882	-0.0763422
-1.21526	0.0890602	0.0764415		-1.21526	0.0890602	-0.0764415
-1.215	0.0892306	0.0765403		-1.215	0.0892306	-0.0765403
-1.21474	0.0893996	0.0766387		-1.21474	0.0893996	-0.0766387
-1.21448	0.089567	0.0767366		-1.21448	0.089567	-0.0767366
-1.21422	0.0897328	0.076834		-1.21422	0.0897328	-0.076834
-1.21396	0.0898971	0.076931		-1.21396	0.0898971	-0.076931
-1.2137	0.0900599	0.0770275		-1.2137	0.0900599	-0.0770275
-1.21343	0.0902211	0.0771236		-1.21343	0.0902211	-0.0771236
-1.21317	0.0903807	0.0772193		-1.21317	0.0903807	-0.0772193
-1.2129	0.0905388	0.0773145		-1.2129	0.0905388	-0.0773145
-1.21264	0.0906953	0.0774092		-1.21264	0.0906953	-0.0774092
-1.21237	0.0908503	0.0775036		-1.21237	0.0908503	-0.0775036
-1.2121	0.0910037	0.0775975		-1.2121	0.0910037	-0.0775975
-1.21183	0.0911555	0.0776909		-1.21183	0.0911555	-0.0776909
-1.21157	0.0913057	0.077784		-1.21157	0.0913057	-0.077784
-1.2113	0.0914544	0.0778766		-1.2113	0.0914544	-0.0778766
-1.21103	0.0916015	0.0779688		-1.21103	0.0916015	-0.0779688
-1.21076	0.091747	0.0780605		-1.21076	0.091747	-0.0780605
-1.21049	0.0918909	0.0781519		-1.21049	0.0918909	-0.0781519
-1.21021	0.0920332	0.0782428		-1.21021	0.0920332	-0.0782428
-1.20994	0.0921739	0.0783334		-1.20994	0.0921739	-0.0783334
-1.20967	0.092313	0.0784235		-1.20967	0.092313	-0.0784235
-1.2094	0.0924506	0.0785132		-1.2094	0.0924506	-0.0785132
-1.20912	0.0925865	0.0786025		-1.20912	0.0925865	-0.0786025
-1.20885	0.0927208	0.0786915		-1.20885	0.0927208	-0.0786915
-1.20857	0.0928535	0.07878		-1.20857	0.0928535	-0.07878
-1.2083	0.0929847	0.0788681		-1.2083	0.0929847	-0.0788681
-1.20802	0.0931142	0.0789559		-1.20802	0.0931142	-0.0789559
-1.20775	0.0932421	0.0790433		-1.20775	0.0932421	-0.0790433
-1.20747	0.0933683	0.0791302		-1.20747	0.0933683	-0.0791302
-1.20719	0.093493	0.0792169		-1.20719	0.093493	-0.0792169
-1.20692	0.093616	0.0793031		-1.20692	0.093616	-0.0793031
-1.20664	0.0937375	0.0793889		-1.20664	0.0937375	-0.0793889
-1.20636	0.0938573	0.0794744		-1.20636	0.0938573	-0.0794744
-1.20608	0.0939755	0.0795596		-1.20608	0.0939755	-0.0795596
-1.2058	0.094092	0.0796443		-1.2058	0.094092	-0.0796443
-1.20552	0.094207	0.0797287		-1.20552	0.094207	-0.0797287
-1.20524	0.0943203	0.0798128		-1.20524	0.0943203	-0.0798128
-1.20496	0.094432	0.0798965		-1.20496	0.094432	-0.0798965
-1.20468	0.094542	0.0799798		-1.20468	0.094542	-0.0799798
-1.2044	0.0946505	0.0800628		-1.2044	0.0946505	-0.0800628
-1.20412	0.0947573	0.0801455		-1.20412	0.0947573	-0.0801455
-1.20383	0.0948624	0.0802278		-1.20383	0.0948624	-0.0802278
-1.20355	0.094966	0.0803098		-1.20355	0.094966	-0.0803098
-1.20327	0.0950679	0.0803914		-1.20327	0.0950679	-0.0803914
-1.20299	0.0951681	0.0804727		-1.20299	0.0951681	-0.0804727
-1.2027	0.0952668	0.0805537		-1.2027	0.0952668	-0.0805537
-1.20242	0.0953638	0.0806344		-1.20242	0.0953638	-0.0806344
-1.20214	0.0954592	0.0807148		-1.20214	0.0954592	-0.0807148
-1.20185	0.0955529	0.0807948		-1.20185	0.0955529	-0.0807948
-1.20157	0.095645	0.0808745		-1.20157	0.095645	-0.0808745
-1.20128	0.0957355	0.0809539		-1.20128	0.0957355	-0.0809539
-1.201	0.0958243	0.081033		-1.201	0.0958243	-0.081033
-1.20071	0.0959115	0.0811118		-1.20071	0.0959115	-0.0811118
-1.20043	0.095997	0.0811903		-1.20043	0.095997	-0.0811903
-1.20014	0.0960809	0.0812685		-1.20014	0.0960809	-0.0812685
-1.19986	0.0961632	0.0813465		-1.19986	0.0961632	-0.0813465
-1.19957	0.0962439	0.0814241		-1.19957	0.0962439	-0.0814241
-1.19928	0.0963229	0.0815014		-1.19928	0.0963229	-0.0815014
-1.199	0.0964003	0.0815785		-1.199	0.0964003	-0.0815785
-1.19871	0.096476	0.0816552		-1.19871	0.096476	-0.0816552
-1.19842	0.0965501	0.0817317		-1.19842	0.0965501	-0.0817317
-1.19814	0.0966226	0.081808		-1.19814	0.0966226	-0.081808
-1.19785	0.0966934	0.0818839		-1.19785	0.0966934	-0.0818839
-1.19756	0.0967626	0.0819596		-1.19756	0.0967626	-0.0819596
-1.19728	0.0968302	0.0820351		-1.19728	0.0968302	-0.0820351
-1.19699	0.0968961	0.0821102		-1.19699	0.0968961	-0.0821102
-1.1967	0.0969605	0.0821852		-1.1967	0.0969605	-0.0821852
-1.19642	0.0970231	0.0822598		-1.19642	0.0970231	-0.0822598
-1.19613	0.0970842	0.0823342		-1.19613	0.0970842	-0.0823342
-1.19584	0.0971436	0.0824084		-1.19584	0.0971436	-0.0824084
-1.19555	0.0972014	0.0824823		-1.19555	0.0972014	-0.0824823
-1.19527	0.0972576	0.082556		-1.19527	0.0972576	-0.082556
-1.19498	0.0973122	0.0826295		-1.19498	0.0973122	-0.0826295
-1.19469	0.0973651	0.0827027		-1.19469	0.0973651	-0.0827027
-1.1944	0.0974164	0.0827757		-1.1944	0.0974164	-0.0827757
-1.19412	0.0974661	0.0828485		-1.19412	0.0974661	-0.0828485
-1.19383	0.0975142	0.082921		-1.19383	0.0975142	-0.082921
-1.19354	0.0975606	0.0829934		-1.19354	0.0975606	-0.0829934
-1.19325	0.0976055	0.0830655		-1.19325	0.0976055	-0.0830655
-1.19297	0.0976487	0.0831374		-1.19297	0.0976487	-0.0831374
-1.19268	0.0976903	0.0832091		-1.19268	0.0976903	-0.0832091
-1.19239	0.0977303	0.0832806		-1.19239	0.0977303	-0.0832806
-1.19211	0.0977687	0.0833519		-1.19211	0.0977687	-0.0833519
-1.19182	0.0978055	0.083423		-1.19182	0.0978055	-0.083423
-1.19153	0.0978407	0.0834939		-1.19153	0.0978407	-0.0834939
-1.19124	0.0978743	0.0835647		-1.19124	0.0978743	-0.0835647
-1.19096	0.0979063	0.0836352		-1.19096	0.0979063	-0.0836352
-1.19067	0.0979367	0.0837055		-1.19067	0.0979367	-0.0837055
-1.19038	0.0979655	0.0837757		-1.19038	0.0979655	-0.0837757
-1.1901	0.0979927	0.0838457		-1.1901	0.0979927	-0.0838457
-1.18981	0.0980183	0.0839155		-1.18981	0.0980183	-0.0839155
-1.18952	0.0980423	0.0839852		-1.18952	0.0980423	-0.0839852
-1.18924	0.0980648	0.0840546		-1.18924	0.0980648	-0.0840546
-1.18895	0.0980856	0.084124		-1.18895	0.0980856	-0.084124
-1.18867	0.0981049	0.0841931		-1.18867	0.0981049	-0.0841931
-1.18838	0.0981226	0.0842621		-1.18838	0.0981226	-0.0842621
-1.1881	0.0981387	0.084331		-1.1881	0.0981387	-0.084331
-1.18781	0.0981533	0.0843997		-1.18781	0.0981533	-0.0843997
-1.18753	0.0981662	0.0844683		-1.18753	0.0981662	-0.0844683
-1.18724	0.0981777	0.0845367		-1.18724	0.0981777	-0.0845367
-1.18696	0.0981875	0.0846049		-1.18696	0.0981875	-0.0846049
-1.18667	0.0981958	0.0846731		-1.18667	0.0981958	-0.0846731
-1.18639	0.0982025	0.0847411		-1.18639	0.0982025	-0.0847411
-1.18611	0.0982077	0.084809		-1.18611	0.0982077	-0.084809
-1.18582	0.0982113	0.0848767		-1.18582	0.0982113	-0.0848767
-1.18554	0.0982134	0.0849444		-1.18554	0.0982134	-0.0849444
-1.18526	0.0982139	0.0850119		-1.18526	0.0982139	-0.0850119
-1.18497	0.0982129	0.0850793		-1.18497	0.0982129	-0.0850793
-1.18469	0.0982104	0.0851466		-1.18469	0.0982104	-0.0851466
-1.18441	0.0982063	0.0852138		-1.18441	0.0982063	-0.0852138
-1.18413	0.0982007	0.0852808		-1.18413	0.0982007	-0.0852808
-1.18385	0.0981935	0.0853478		-1.18385	0.0981935	-0.0853478
-1.18357	0.0981849	0.0854147		-1.18357	0.0981849	-0.0854147
-1.18329	0.0981747	0.0854815		-1.18329	0.0981747	-0.0854815
-1.18301	0.098163	0.0855481		-1.18301	0.098163	-0.0855481
-1.18273	0.0981497	0.0856147		-1.18273	0.0981497	-0.0856147
-1.18245	0.098135	0.0856813		-1.18245	0.098135	-0.0856813
-1.18217	0.0981188	0.0857477		-1.18217	0.0981188	-0.0857477
-1.18189	0.098101	0.085814		-1.18189	0.098101	-0.085814
-1.18161	0.0980818	0.0858803		-1.18161	0.0980818	-0.0858803
-1.18133	0.098061	0.0859465		-1.18133	0.098061	-0.0859465
-1.18106	0.0980388	0.0860127		-1.18106	0.0980388	-0.0860127
-1.18078	0.0980151	0.0860787		-1.18078	0.0980151	-0.0860787
-1.1805	0.0979899	0.0861447		-1.1805	0.0979899	-0.0861447
-1.18023	0.0979632	0.0862107		-1.18023	0.0979632	-0.0862107
-1.17995	0.0979351	0.0862766		-1.17995	0.0979351	-0.0862766
-1.17967	0.0979054	0.0863424		-1.17967	0.0979054	-0.0863424
-1.1794	0.0978743	0.0864082		-1.1794	0.0978743	-0.0864082
-1.17912	0.0978418	0.086474		-1.17912	0.0978418	-0.086474
-1.17885	0.0978078	0.0865397		-1.17885	0.0978078	-0.0865397
-1.17858	0.0977723	0.0866053		-1.17858	0.0977723	-0.0866053
-1.1783	0.0977354	0.086671		-1.1783	0.0977354	-0.086671
-1.17803	0.097697	0.0867366		-1.17803	0.097697	-0.0867366
-1.17776	0.0976572	0.0868021		-1.17776	0.0976572	-0.0868021
-1.17749	0.097616	0.0868677		-1.17749	0.097616	-0.0868677
-1.17722	0.0975733	0.0869332		-1.17722	0.0975733	-0.0869332
-1.17695	0.0975292	0.0869987		-1.17695	0.0975292	-0.0869987
-1.17668	0.0974837	0.0870642		-1.17668	0.0974837	-0.0870642
-1.17641	0.0974368	0.0871297		-1.17641	0.0974368	-0.0871297
-1.17614	0.0973884	0.0871951		-1.17614	0.0973884	-0.0871951
-1.17587	0.0973387	0.0872606		-1.17587	0.0973387	-0.0872606
-1.1756	0.0972875	0.087326		-1.1756	0.0972875	-0.087326
-1.17534	0.097235	0.0873915		-1.17534	0.097235	-0.0873915
-1.17507	0.097181	0.0874569		-1.17507	0.097181	-0.0874569
-1.1748	0.0971257	0.0875224		-1.1748	0.0971257	-0.0875224
-1.17454	0.0970689	0.0875878		-1.17454	0.0970689	-0.0875878
-1.17427	0.0970108	0.0876533		-1.17427	0.0970108	-0.0876533
-1.17401	0.0969514	0.0877188		-1.17401	0.0969514	-0.0877188
-1.17375	0.0968905	0.0877843		-1.17375	0.0968905	-0.0877843
-1.17348	0.0968283	0.0878498		-1.17348	0.0968283	-0.0878498
-1.17322	0.0967648	0.0879154		-1.17322	0.0967648	-0.0879154
-1.17296	0.0966998	0.0879809		-1.17296	0.0966998	-0.0879809
-1.1727	0.0966336	0.0880465		-1.1727	0.0966336	-0.0880465
-1.17244	0.096566	0.0881122		-1.17244	0.096566	-0.0881122
-1.17218	0.096497	0.0881779		-1.17218	0.096497	-0.0881779
-1.17192	0.0964267	0.0882436		-1.17192	0.0964267	-0.0882436
-1.17166	0.0963551	0.0883093		-1.17166	0.0963551	-0.0883093
-1.1714	0.0962822	0.0883751		-1.1714	0.0962822	-0.0883751
-1.17115	0.0962079	0.088441		-1.17115	0.0962079	-0.088441
-1.17089	0.0961324	0.0885069		-1.17089	0.0961324	-0.0885069
-1.17064	0.0960555	0.0885729		-1.17064	0.0960555	-0.0885729
-1.17038	0.0959774	0.0886389		-1.17038	0.0959774	-0.0886389
-1.17013	0.0958979	0.0887049		-1.17013	0.0958979	-0.0887049
-1.16987	0.0958171	0.0887711		-1.16987	0.0958171	-0.0887711
-1.16962	0.0957351	0.0888373		-1.16962	0.0957351	-0.0888373
-1.16937	0.0956518	0.0889036		-1.16937	0.0956518	-0.0889036
-1.16912	0.0955672	0.0889699		-1.16912	0.0955672	-0.0889699
-1.16887	0.0954814	0.0890363		-1.16887	0.0954814	-0.0890363
-1.16862	0.0953943	0.0891028		-1.16862	0.0953943	-0.0891028
-1.16837	0.0953059	0.0891694		-1.16837	0.0953059	-0.0891694
-1.16812	0.0952163	0.0892361		-1.16812	0.0952163	-0.0892361
-1.16787	0.0951254	0.0893028		-1.16787	0.0951254	-0.0893028
-1.16762	0.0950333	0.0893697		-1.16762	0.0950333	-0.0893697
-1.16738	0.09494	0.0894366		-1.16738	0.09494	-0.0894366
-1.16713	0.0948455	0.0895036		-1.16713	0.0948455	-0.0895036
-1.16689	0.0947497	0.0895708		-1.16689	0.0947497	-0.0895708
-1.16664	0.0946527	0.089638		-1.16664	0.0946527	-0.089638
-1.1664	0.0945545	0.0897053		-1.1664	0.0945545	-0.0897053
-1.16616	0.0944551	0.0897727		-1.16616	0.0944551	-0.0897727
-1.16592	0.0943545	0.0898403		-1.16592	0.0943545	-0.0898403
-1.16568	0.0942527	0.089908		-1.16568	0.0942527	-0.089908
-1.16544	0.0941497	0.0899757		-1.16544	0.0941497	-0.0899757
-1.1652	0.0940456	0.0900436		-1.1652	0.0940456	-0.0900436
-1.16496	0.0939403	0.0901116		-1.16496	0.0939403	-0.0901116
-1.16472	0.0938338	0.0901798		-1.16472	0.0938338	-0.0901798
-1.16449	0.0937261	0.090248		-1.16449	0.0937261	-0.090248
-1.16425	0.0936173	0.0903164		-1.16425	0.0936173	-0.0903164
-1.16402	0.0935074	0.090385		-1.16402	0.0935074	-0.090385
-1.16378	0.0933963	0.0904536		-1.16378	0.0933963	-0.0904536
-1.16355	0.0932841	0.0905224		-1.16355	0.0932841	-0.0905224
-1.16332	0.0931707	0.0905914		-1.16332	0.0931707	-0.0905914
-1.16309	0.0930563	0.0906604		-1.16309	0.0930563	-0.0906604
-1.16286	0.0929407	0.0907297		-1.16286	0.0929407	-0.0907297
-1.16263	0.092824	0.090799		-1.16263	0.092824	-0.090799
-1.1624	0.0927062	0.0908686		-1.1624	0.0927062	-0.0908686
-1.16217	0.0925872	0.0909382		-1.16217	0.0925872	-0.0909382
-1.16195	0.0924673	0.0910081		-1.16195	0.0924673	-0.0910081
-1.16172	0.0923462	0.0910781		-1.16172	0.0923462	-0.0910781
-1.1615	0.092224	0.0911482		-1.1615	0.092224	-0.0911482
-1.16127	0.0921008	0.0912185		-1.16127	0.0921008	-0.0912185
-1.16105	0.0919765	0.091289		-1.16105	0.0919765	-0.091289
-1.16083	0.0918511	0.0913597		-1.16083	0.0918511	-0.0913597
-1.16061	0.0917247	0.0914305		-1.16061	0.0917247	-0.0914305
-1.16039	0.0915973	0.0915015		-1.16039	0.0915973	-0.0915015
-1.16017	0.0914688	0.0915727		-1.16017	0.0914688	-0.0915727
-1.15995	0.0913393	0.091644		-1.15995	0.0913393	-0.091644
-1.15973	0.0912087	0.0917156		-1.15973	0.0912087	-0.0917156
-1.15951	0.0910772	0.0917873		-1.15951	0.0910772	-0.0917873
-1.1593	0.0909446	0.0918592		-1.1593	0.0909446	-0.0918592
-1.15908	0.090811	0.0919313		-1.15908	0.090811	-0.0919313
-1.15887	0.0906764	0.0920036		-1.15887	0.0906764	-0.0920036
-1.15866	0.0905408	0.0920761		-1.15866	0.0905408	-0.0920761
-1.15845	0.0904043	0.0921488		-1.15845	0.0904043	-0.0921488
-1.15823	0.0902667	0.0922217		-1.15823	0.0902667	-0.0922217
-1.15802	0.0901282	0.0922947		-1.15802	0.0901282	-0.0922947
-1.15782	0.0899887	0.092368		-1.15782	0.0899887	-0.092368
-1.15761	0.0898483	0.0924415		-1.15761	0.0898483	-0.0924415
-1.1574	0.0897069	0.0925152		-1.1574	0.0897069	-0.0925152
-1.1572	0.0895646	0.0925892		-1.1572	0.0895646	-0.0925892
-1.15699	0.0894213	0.0926633		-1.15699	0.0894213	-0.0926633
-1.15679	0.0892771	0.0927377		-1.15679	0.0892771	-0.0927377
-1.15658	0.0891319	0.0928122		-1.15658	0.0891319	-0.0928122
-1.15638	0.0889859	0.092887		-1.15638	0.0889859	-0.092887
-1.15618	0.0888389	0.092962		-1.15618	0.0888389	-0.092962
-1.15598	0.0886911	0.0930373		-1.15598	0.0886911	-0.0930373
-1.15578	0.0885423	0.0931127		-1.15578	0.0885423	-0.0931127
-1.15559	0.0883927	0.0931884		-1.15559	0.0883927	-0.0931884
-1.15539	0.0882421	0.0932644		-1.15539	0.0882421	-0.0932644
-1.15519	0.0880907	0.0933406		-1.15519	0.0880907	-0.0933406
-1.155	0.0879384	0.093417		-1.155	0.0879384	-0.093417
-1.15481	0.0877853	0.0934936		-1.15481	0.0877853	-0.0934936
-1.15461	0.0876313	0.0935705		-1.15461	0.0876313	-0.0935705
-1.15442	0.0874764	0.0936476		-1.15442	0.0874764	-0.0936476
-1.15423	0.0873207	0.093725		-1.15423	0.0873207	-0.093725
-1.15404	0.0871642	0.0938027		-1.15404	0.0871642	-0.0938027
-1.15385	0.0870069	0.0938806		-1.15385	0.0870069	-0.0938806
-1.15367	0.0868487	0.0939587		-1.15367	0.0868487	-0.0939587
-1.15348	0.0866897	0.0940371		-1.15348	0.0866897	-0.0940371
-1.1533	0.0865299	0.0941157		-1.1533	0.0865299	-0.0941157
-1.15311	0.0863693	0.0941947		-1.15311	0.0863693	-0.0941947
-1.15293	0.0862079	0.0942738		-1.15293	0.0862079	-0.0942738
-1.15275	0.0860458	0.0943533		-1.15275	0.0860458	-0.0943533
-1.15257	0.0858828	0.094433		-1.15257	0.0858828	-0.094433
-1.15239	0.0857191	0.094513		-1.15239	0.0857191	-0.094513
-1.15221	0.0855546	0.0945932		-1.15221	0.0855546	-0.0945932
-1.15203	0.0853894	0.0946737		-1.15203	0.0853894	-0.0946737
-1.15185	0.0852234	0.0947545		-1.15185	0.0852234	-0.0947545
-1.15168	0.0850566	0.0948356		-1.15168	0.0850566	-0.0948356
-1.1515	0.0848892	0.094917		-1.1515	0.0848892	-0.094917
-1.15133	0.084721	0.0949986		-1.15133	0.084721	-0.0949986
-1.15116	0.0845521	0.0950806		-1.15116	0.0845521	-0.0950806
-1.15099	0.0843824	0.0951628		-1.15099	0.0843824	-0.0951628
-1.15082	0.0842121	0.0952453		-1.15082	0.0842121	-0.0952453
-1.15065	0.0840411	0.0953281		-1.15065	0.0840411	-0.0953281
-1.15048	0.0838693	0.0954111		-1.15048	0.0838693	-0.0954111
-1.15032	0.0836969	0.0954945		-1.15032	0.0836969	-0.0954945
-1.15015	0.0835239	0.0955782		-1.15015	0.0835239	-0.0955782
-1.14999	0.0833501	0.0956622		-1.14999	0.0833501	-0.0956622
-1.14982	0.0831757	0.0957464		-1.14982	0.0831757	-0.0957464
-1.14966	0.0830006	0.095831		-1.14966	0.0830006	-0.095831
-1.1495	0.0828249	0.0959159		-1.1495	0.0828249	-0.0959159
-1.14934	0.0826485	0.0960011		-1.14934	0.0826485	-0.0960011
-1.14918	0.0824715	0.0960866		-1.14918	0.0824715	-0.0960866
-1.14902	0.0822939	0.0961724		-1.14902	0.0822939	-0.0961724
-1.14887	0.0821157	0.0962585		-1.14887	0.0821157	-0.0962585
-1.14871	0.0819368	0.0963449		-1.14871	0.0819368	-0.0963449
-1.14856	0.0817573	0.0964317		-1.14856	0.0817573	-0.0964317
-1.14841	0.0815773	0.0965188		-1.14841	0.0815773	-0.0965188
-1.14825	0.0813966	0.0966061		-1.14825	0.0813966	-0.0966061
-1.1481	0.0812154	0.0966939		-1.1481	0.0812154	-0.0966939
-1.14795	0.0810336	0.0967819		-1.14795	0.0810336	-0.0967819
-1.14781	0.0808513	0.0968703		-1.14781	0.0808513	-0.0968703
-1.14766	0.0806683	0.0969589		-1.14766	0.0806683	-0.0969589
-1.14751	0.0804848	0.097048		-1.14751	0.0804848	-0.097048
-1.14737	0.0803008	0.0971373		-1.14737	0.0803008	-0.0971373
-1.14722	0.0801163	0.097227		-1.14722	0.0801163	-0.097227
-1.14708	0.0799312	0.097317		-1.14708	0.0799312	-0.097317
-1.14694	0.0797455	0.0974074		-1.14694	0.0797455	-0.0974074
-1.1468	0.0795594	0.097498		-1.1468	0.0795594	-0.097498
-1.14666	0.0793728	0.0975891		-1.14666	0.0793728	-0.0975891
-1.14652	0.0791856	0.0976804		-1.14652	0.0791856	-0.0976804
-1.14639	0.078998	0.0977722		-1.14639	0.078998	-0.0977722
-1.14625	0.0788099	0.0978642		-1.14625	0.0788099	-0.0978642
-1.14612	0.0786213	0.0979566		-1.14612	0.0786213	-0.0979566
-1.14598	0.0784322	0.0980494		-1.14598	0.0784322	-0.0980494
-1.14585	0.0782426	0.0981425		-1.14585	0.0782426	-0.0981425
-1.14572	0.0780527	0.098236		-1.14572	0.0780527	-0.098236
-1.14559	0.0778622	0.0983298		-1.14559	0.0778622	-0.0983298
-1.14546	0.0776713	0.098424		-1.14546	0.0776713	-0.098424
-1.14534	0.07748	0.0985185		-1.14534	0.07748	-0.0985185
-1.14521	0.0772883	0.0986134		-1.14521	0.0772883	-0.0986134
-1.14508	0.0770961	0.0987086		-1.14508	0.0770961	-0.0987086
-1.14496	0.0769035	0.0988042		-1.14496	0.0769035	-0.0988042
-1.14484	0.0767106	0.0989002		-1.14484	0.0767106	-0.0989002
-1.14472	0.0765172	0.0989965		-1.14472	0.0765172	-0.0989965
-1.1446	0.0763234	0.0990933		-1.1446	0.0763234	-0.0990933
-1.14448	0.0761293	0.0991903		-1.14448	0.0761293	-0.0991903
-1.14436	0.0759348	0.0992878		-1.14436	0.0759348	-0.0992878
-1.14424	0.0757399	0.0993856		-1.14424	0.0757399	-0.0993856
-1.14413	0.0755446	0.0994838		-1.14413	0.0755446	-0.0994838
-1.14401	0.075349	0.0995823		-1.14401	0.075349	-0.0995823
-1.1439	0.0751531	0.0996813		-1.1439	0.0751531	-0.0996813
-1.14379	0.0749568	0.0997806		-1.14379	0.0749568	-0.0997806
-1.14368	0.0747602	0.0998803		-1.14368	0.0747602	-0.0998803
-1.14357	0.0745633	0.0999804		-1.14357	0.0745633	-0.0999804
-1.14346	0.074366	0.100081		-1.14346	0.074366	-0.100081
-1.14335	0.0741685	0.100182		-1.14335	0.0741685	-0.100182
-1.14325	0.0739706	0.100283		-1.14325	0.0739706	-0.100283
-1.14314	0.0737725	0.100385		-1.14314	0.0737725	-0.100385
-1.14304	0.0735741	0.100487		-1.14304	0.0735741	-0.100487
-1.14294	0.0733754	0.100589		-1.14294	0.0733754	-0.100589
-1.14284	0.0731764	0.100692		-1.14284	0.0731764	-0.100692
-1.14274	0.0729771	0.100795		-1.14274	0.0729771	-0.100795
-1.14264	0.0727777	0.100899		-1.14264	0.0727777	-0.100899
-1.14254	0.0725779	0.101002		-1.14254	0.0725779	-0.101002
-1.14244	0.0723779	0.101107		-1.14244	0.0723779	-0.101107
-1.14235	0.0721777	0.101212		-1.14235	0.0721777	-0.101212
-1.14226	0.0719773	0.101317		-1.14226	0.0719773	-0.101317
-1.14216	0.0717767	0.101422		-1.14216	0.0717767	-0.101422
-1.14207	0.0715758	0.101528		-1.14207	0.0715758	-0.101528
-1.14198	0.0713748	0.101635		-1.14198	0.0713748	-0.101635
-1.14189	0.0711735	0.101741		-1.14189	0.0711735	-0.101741
-1.1418	0.0709721	0.101849		-1.1418	0.0709721	-0.101849
-1.14172	0.0707704	0.101956		-1.14172	0.0707704	-0.101956
-1.14163	0.0705687	0.102064		-1.14163	0.0705687	-0.102064
-1.14155	0.0703667	0.102173		-1.14155	0.0703667	-0.102173
-1.14147	0.0701646	0.102281		-1.14147	0.0701646	-0.102281
-1.14138	0.0699623	0.102391		-1.14138	0.0699623	-0.102391
-1.1413	0.0697599	0.1025		-1.1413	0.0697599	-0.1025
-1.14122	0.0695574	0.10261		-1.14122	0.0695574	-0.10261
-1.14114	0.0693547	0.102721		-1.14114	0.0693547	-0.102721
-1.14107	0.069152	0.102832		-1.14107	0.069152	-0.102832
-1.14099	0.0689491	0.102943		-1.14099	0.0689491	-0.102943
-1.14092	0.0687461	0.103055		-1.14092	0.0687461	-0.103055
-1.14084	0.068543	0.103167		-1.14084	0.068543	-0.103167
-1.14077	0.0683398	0.103279		-1.14077	0.0683398	-0.103279
-1.1407	0.0681365	0.103392		-1.1407	0.0681365	-0.103392
-1.14063	0.0679332	0.103506		-1.14063	0.0679332	-0.103506
-1.14056	0.0677298	0.10362		-1.14056	0.0677298	-0.10362
-1.14049	0.0675263	0.103734		-1.14049	0.0675263	-0.103734
-1.14043	0.0673228	0.103849		-1.14043	0.0673228	-0.103849
-1.14036	0.0671192	0.103964		-1.14036	0.0671192	-0.103964
-1.1403	0.0669156	0.104079		-1.1403	0.0669156	-0.104079
-1.14024	0.066712	0.104195		-1.14024	0.066712	-0.104195
-1.14018	0.0665084	0.104312		-1.14018	0.0665084	-0.104312
-1.14011	0.0663047	0.104428		-1.14011	0.0663047	-0.104428
-1.14006	0.066101	0.104546		-1.14006	0.066101	-0.104546
-1.14	0.0658974	0.104663		-1.14	0.0658974	-0.104663
-1.13994	0.0656937	0.104782		-1.13994	0.0656937	-0.104782
-1.13989	0.0654901	0.1049		-1.13989	0.0654901	-0.1049
-1.13983	0.0652865	0.105019		-1.13983	0.0652865	-0.105019
-1.13978	0.0650829	0.105139		-1.13978	0.0650829	-0.105139
-1.13973	0.0648793	0.105258		-1.13973	0.0648793	-0.105258
-1.13968	0.0646758	0.105379		-1.13968	0.0646758	-0.105379
-1.13963	0.0644724	0.1055		-1.13963	0.0644724	-0.1055
-1.13958	0.064269	0.105621		-1.13958	0.064269	-0.105621
-1.13953	0.0640656	0.105742		-1.13953	0.0640656	-0.105742
-1.13948	0.0638624	0.105864		-1.13948	0.0638624	-0.105864
-1.13944	0.0636592	0.105987		-1.13944	0.0636592	-0.105987
-1.1394	0.0634561	0.10611		-1.1394	0.0634561	-0.10611
-1.13935	0.0632532	0.106233		-1.13935	0.0632532	-0.106233
-1.13931	0.0630503	0.106357		-1.13931	0.0630503	-0.106357
-1.13927	0.0628475	0.106482		-1.13927	0.0628475	-0.106482
-1.13923	0.0626449	0.106606		-1.13923	0.0626449	-0.106606
-1.13919	0.0624424	0.106731		-1.13919	0.0624424	-0.106731
-1.13916	0.06224	0.106857		-1.13916	0.06224	-0.106857
-1.13912	0.0620377	0.106983		-1.13912	0.0620377	-0.106983
-1.13909	0.0618356	0.10711		-1.13909	0.0618356	-0.10711
-1.13906	0.0616337	0.107237		-1.13906	0.0616337	-0.107237
-1.13902	0.0614319	0.107364		-1.13902	0.0614319	-0.107364
-1.13899	0.0612303	0.107492		-1.13899	0.0612303	-0.107492
-1.13896	0.0610289	0.10762		-1.13896	0.0610289	-0.10762
-1.13893	0.0608277	0.107749		-1.13893	0.0608277	-0.107749
-1.13891	0.0606267	0.107878		-1.13891	0.0606267	-0.107878
-1.13888	0.0604258	0.108008		-1.13888	0.0604258	-0.108008
-1.13886	0.0602252	0.108138		-1.13886	0.0602252	-0.108138
-1.13883	0.0600248	0.108269		-1.13883	0.0600248	-0.108269
-1.13881	0.0598246	0.1084		-1.13881	0.0598246	-0.1084
-1.13879	0.0596246	0.108532		-1.13879	0.0596246	-0.108532
-1.13877	0.0594249	0.108664		-1.13877	0.0594249	-0.108664
-1.13875	0.0592254	0.108796		-1.13875	0.0592254	-0.108796
-1.13873	0.0590262	0.108929		-1.13873	0.0590262	-0.108929
-1.13871	0.0588272	0.109062		-1.13871	0.0588272	-0.109062
-1.1387	0.0586285	0.109196		-1.1387	0.0586285	-0.109196
-1.13868	0.0584301	0.10933		-1.13868	0.0584301	-0.10933
-1.13867	0.0582319	0.109465		-1.13867	0.0582319	-0.109465
-1.13866	0.0580341	0.1096		-1.13866	0.0580341	-0.1096
-1.13864	0.0578365	0.109736		-1.13864	0.0578365	-0.109736
-1.13863	0.0576393	0.109872		-1.13863	0.0576393	-0.109872
-1.13863	0.0574423	0.110009		-1.13863	0.0574423	-0.110009
-1.13862	0.0572457	0.110146		-1.13862	0.0572457	-0.110146
-1.13861	0.0570494	0.110283		-1.13861	0.0570494	-0.110283
-1.13861	0.0568534	0.110421		-1.13861	0.0568534	-0.110421
-1.1386	0.0566578	0.11056		-1.1386	0.0566578	-0.11056
-1.1386	0.0564625	0.110698		-1.1386	0.0564625	-0.110698
-1.13859	0.0562675	0.110838		-1.13859	0.0562675	-0.110838
-1.13859	0.056073	0.110978		-1.13859	0.056073	-0.110978
-1.13859	0.0558788	0.111118		-1.13859	0.0558788	-0.111118
-1.13859	0.0556849	0.111259		-1.13859	0.0556849	-0.111259
-1.1386	0.0554915	0.1114		-1.1386	0.0554915	-0.1114
-1.1386	0.0552984	0.111541		-1.1386	0.0552984	-0.111541
-1.1386	0.0551058	0.111684		-1.1386	0.0551058	-0.111684
-1.13861	0.0549135	0.111826		-1.13861	0.0549135	-0.111826
-1.13862	0.0547217	0.111969		-1.13862	0.0547217	-0.111969
-1.13862	0.0545302	0.112113		-1.13862	0.0545302	-0.112113
-1.13863	0.0543392	0.112257		-1.13863	0.0543392	-0.112257
-1.13864	0.0541486	0.112401		-1.13864	0.0541486	-0.112401
-1.13865	0.0539585	0.112546		-1.13865	0.0539585	-0.112546
-1.13866	0.0537688	0.112691		-1.13866	0.0537688	-0.112691
-1.13868	0.0535796	0.112837		-1.13868	0.0535796	-0.112837
-1.13869	0.0533908	0.112983		-1.13869	0.0533908	-0.112983
-1.13871	0.0532025	0.11313		-1.13871	0.0532025	-0.11313
-1.13872	0.0530147	0.113277		-1.13872	0.0530147	-0.113277
-1.13874	0.0528273	0.113425		-1.13874	0.0528273	-0.113425
-1.13876	0.0526405	0.113573		-1.13876	0.0526405	-0.113573
-1.13878	0.0524541	0.113722		-1.13878	0.0524541	-0.113722
-1.1388	0.0522682	0.113871		-1.1388	0.0522682	-0.113871
-1.13882	0.0520829	0.11402		-1.13882	0.0520829	-0.11402
-1.13884	0.051898	0.11417		-1.13884	0.051898	-0.11417
-1.13886	0.0517137	0.114321		-1.13886	0.0517137	-0.114321
-1.13889	0.0515299	0.114472		-1.13889	0.0515299	-0.114472
-1.13891	0.0513467	0.114623		-1.13891	0.0513467	-0.114623
-1.13894	0.051164	0.114775		-1.13894	0.051164	-0.114775
-1.13897	0.0509818	0.114927		-1.13897	0.0509818	-0.114927
-1.139	0.0508002	0.11508		-1.139	0.0508002	-0.11508
-1.13903	0.0506192	0.115233		-1.13903	0.0506192	-0.115233
-1.13906	0.0504388	0.115387		-1.13906	0.0504388	-0.115387
-1.13909	0.0502589	0.115541		-1.13909	0.0502589	-0.115541
-1.13912	0.0500796	0.115696		-1.13912	0.0500796	-0.115696
-1.13916	0.0499009	0.115851		-1.13916	0.0499009	-0.115851
-1.13919	0.0497228	0.116006		-1.13919	0.0497228	-0.116006
-1.13923	0.0495453	0.116162		-1.13923	0.0495453	-0.116162
-1.13926	0.0493684	0.116319		-1.13926	0.0493684	-0.116319
-1.1393	0.0491921	0.116476		-1.1393	0.0491921	-0.116476
-1.13934	0.0490165	0.116633		-1.13934	0.0490165	-0.116633
-1.13938	0.0488415	0.116791		-1.13938	0.0488415	-0.116791
-1.13942	0.0486671	0.116949		-1.13942	0.0486671	-0.116949
-1.13946	0.0484934	0.117108		-1.13946	0.0484934	-0.117108
-1.13951	0.0483203	0.117267		-1.13951	0.0483203	-0.117267
-1.13955	0.0481479	0.117427		-1.13955	0.0481479	-0.117427
-1.13959	0.0479761	0.117587		-1.13959	0.0479761	-0.117587
-1.13964	0.0478051	0.117747		-1.13964	0.0478051	-0.117747
-1.13969	0.0476347	0.117908		-1.13969	0.0476347	-0.117908
-1.13973	0.047465	0.11807		-1.13973	0.047465	-0.11807
-1.13978	0.047296	0.118232		-1.13978	0.047296	-0.118232
-1.13983	0.0471276	0.118394		-1.13983	0.0471276	-0.118394
-1.13988	0.04696	0.118557		-1.13988	0.04696	-0.118557
-1.13993	0.0467931	0.11872		-1.13993	0.0467931	-0.11872
-1.13998	0.0466269	0.118884		-1.13998	0.0466269	-0.118884
-1.14004	0.0464615	0.119048		-1.14004	0.0464615	-0.119048
-1.14009	0.0462968	0.119213		-1.14009	0.0462968	-0.119213
-1.14015	0.0461328	0.119378		-1.14015	0.0461328	-0.119378
-1.1402	0.0459695	0.119543		-1.1402	0.0459695	-0.119543
-1.14026	0.0458071	0.119709		-1.14026	0.0458071	-0.119709
-1.14032	0.0456453	0.119875		-1.14032	0.0456453	-0.119875
-1.14038	0.0454843	0.120042		-1.14038	0.0454843	-0.120042
-1.14044	0.0453242	0.12021		-1.14044	0.0453242	-0.12021
-1.1405	0.0451647	0.120377		-1.1405	0.0451647	-0.120377
-1.14056	0.0450061	0.120545		-1.14056	0.0450061	-0.120545
-1.14062	0.0448482	0.120714		-1.14062	0.0448482	-0.120714
-1.14068	0.0446912	0.120883		-1.14068	0.0446912	-0.120883
-1.14075	0.0445349	0.121052		-1.14075	0.0445349	-0.121052
-1.14081	0.0443795	0.121222		-1.14081	0.0443795	-0.121222
-1.14088	0.0442249	0.121393		-1.14088	0.0442249	-0.121393
-1.14094	0.044071	0.121563		-1.14094	0.044071	-0.121563
-1.14101	0.0439181	0.121735		-1.14101	0.0439181	-0.121735
-1.14108	0.0437659	0.121906		-1.14108	0.0437659	-0.121906
-1.14115	0.0436146	0.122078		-1.14115	0.0436146	-0.122078
-1.14122	0.0434641	0.122251		-1.14122	0.0434641	-0.122251
-1.14129	0.0433145	0.122424		-1.14129	0.0433145	-0.122424
-1.14136	0.0431658	0.122597		-1.14136	0.0431658	-0.122597
-1.14143	0.0430179	0.122771		-1.14143	0.0430179	-0.122771
-1.14151	0.0428708	0.122945		-1.14151	0.0428708	-0.122945
-1.14158	0.0427247	0.12312		-1.14158	0.0427247	-0.12312
-1.14166	0.0425794	0.123295		-1.14166	0.0425794	-0.123295
-1.14173	0.042435	0.12347		-1.14173	0.042435	-0.12347
-1.14181	0.0422915	0.123646		-1.14181	0.0422915	-0.123646
-1.14189	0.042149	0.123822		-1.14189	0.042149	-0.123822
-1.14197	0.0420073	0.123999		-1.14197	0.0420073	-0.123999
-1.14204	0.0418665	0.124176		-1.14204	0.0418665	-0.124176
-1.14212	0.0417266	0.124353		-1.14212	0.0417266	-0.124353
-1.1422	0.0415877	0.124531		-1.1422	0.0415877	-0.124531
-1.14229	0.0414497	0.12471		-1.14229	0.0414497	-0.12471
-1.14237	0.0413126	0.124888		-1.14237	0.0413126	-0.124888
-1.14245	0.0411765	0.125068		-1.14245	0.0411765	-0.125068
-1.14253	0.0410413	0.125247		-1.14253	0.0410413	-0.125247
-1.14262	0.0409071	0.125427		-1.14262	0.0409071	-0.125427
-1.1427	0.0407738	0.125608		-1.1427	0.0407738	-0.125608
-1.14279	0.0406415	0.125788		-1.14279	0.0406415	-0.125788
-1.14288	0.0405101	0.125969		-1.14288	0.0405101	-0.125969
-1.14296	0.0403798	0.126151		-1.14296	0.0403798	-0.126151
-1.14305	0.0402504	0.126333		-1.14305	0.0402504	-0.126333
-1.14314	0.040122	0.126515		-1.14314	0.040122	-0.126515
-1.14323	0.0399946	0.126698		-1.14323	0.0399946	-0.126698
-1.14332	0.0398681	0.126881		-1.14332	0.0398681	-0.126881
-1.14341	0.0397427	0.127065		-1.14341	0.0397427	-0.127065
-1.1435	0.0396183	0.127249		-1.1435	0.0396183	-0.127249
-1.1436	0.0394949	0.127433		-1.1436	0.0394949	-0.127433
-1.14369	0.0393725	0.127618		-1.14369	0.0393725	-0.127618
-1.14378	0.0392512	0.127803		-1.14378	0.0392512	-0.127803
-1.14388	0.0391308	0.127988		-1.14388	0.0391308	-0.127988
-1.14397	0.0390115	0.128174		-1.14397	0.0390115	-0.128174
-1.14407	0.0388933	0.12836		-1.14407	0.0388933	-0.12836
-1.14416	0.0387761	0.128547		-1.14416	0.0387761	-0.128547
-1.14426	0.0386599	0.128733		-1.14426	0.0386599	-0.128733
-1.14436	0.0385448	0.128921		-1.14436	0.0385448	-0.128921
-1.14446	0.0384307	0.129108		-1.14446	0.0384307	-0.129108
-1.14456	0.0383178	0.129296		-1.14456	0.0383178	-0.129296
-1.14466	0.0382059	0.129485		-1.14466	0.0382059	-0.129485
-1.14476	0.038095	0.129674		-1.14476	0.038095	-0.129674
-1.14486	0.0379853	0.129863		-1.14486	0.0379853	-0.129863
-1.14496	0.0378766	0.130052		-1.14496	0.0378766	-0.130052
-1.14506	0.037769	0.130242		-1.14506	0.037769	-0.130242
-1.14516	0.0376625	0.130432		-1.14516	0.0376625	-0.130432
-1.14527	0.0375571	0.130623		-1.14527	0.0375571	-0.130623
-1.14537	0.0374528	0.130813		-1.14537	0.0374528	-0.130813
-1.14548	0.0373497	0.131005		-1.14548	0.0373497	-0.131005
-1.14558	0.0372476	0.131196		-1.14558	0.0372476	-0.131196
-1.14569	0.0371467	0.131388		-1.14569	0.0371467	-0.131388
-1.14579	0.0370468	0.13158		-1.14579	0.0370468	-0.13158
-1.1459	0.0369482	0.131773		-1.1459	0.0369482	-0.131773
-1.14601	0.0368506	0.131966		-1.14601	0.0368506	-0.131966
-1.14611	0.0367542	0.132159		-1.14611	0.0367542	-0.132159
-1.14622	0.0366589	0.132352		-1.14622	0.0366589	-0.132352
-1.14633	0.0365648	0.132546		-1.14633	0.0365648	-0.132546
-1.14644	0.0364718	0.13274		-1.14644	0.0364718	-0.13274
-1.14655	0.03638	0.132935		-1.14655	0.03638	-0.132935
-1.14666	0.0362893	0.133129		-1.14666	0.0362893	-0.133129
-1.14677	0.0361998	0.133325		-1.14677	0.0361998	-0.133325
-1.14688	0.0361115	0.13352		-1.14688	0.0361115	-0.13352
-1.147	0.0360243	0.133716		-1.147	0.0360243	-0.133716
-1.14711	0.0359384	0.133912		-1.14711	0.0359384	-0.133912
-1.14722	0.0358536	0.134108		-1.14722	0.0358536	-0.134108
-1.14733	0.0357699	0.134305		-1.14733	0.0357699	-0.134305
-1.14745	0.0356875	0.134502		-1.14745	0.0356875	-0.134502
-1.14756	0.0356063	0.134699		-1.14756	0.0356063	-0.134699
-1.14768	0.0355263	0.134896		-1.14768	0.0355263	-0.134896
-1.14779	0.0354475	0.135094		-1.14779	0.0354475	-0.135094
-1.14791	0.0353698	0.135292		-1.14791	0.0353698	-0.135292
-1.14803	0.0352934	0.135491		-1.14803	0.0352934	-0.135491
-1.14814	0.0352182	0.135689		-1.14814	0.0352182	-0.135689
-1.14826	0.0351443	0.135888		-1.14826	0.0351443	-0.135888
-1.14838	0.0350715	0.136087		-1.14838	0.0350715	-0.136087
-1.14849	0.035	0.136287		-1.14849	0.035	-0.136287
-1.14861	0.0349297	0.136487		-1.14861	0.0349297	-0.136487
-1.14873	0.0348606	0.136686		-1.14873	0.0348606	-0.136686
-1.14885	0.0347928	0.136887		-1.14885	0.0347928	-0.136887
-1.14897	0.0347262	0.137087		-1.14897	0.0347262	-0.137087
-1.14909	0.0346609	0.137288		-1.14909	0.0346609	-0.137288
-1.14921	0.0345968	0.137489		-1.14921	0.0345968	-0.137489
-1.14933	0.0345339	0.13769		-1.14933	0.0345339	-0.13769
-1.14945	0.0344724	0.137892		-1.14945	0.0344724	-0.137892
-1.14957	0.034412	0.138094		-1.14957	0.034412	-0.138094
-1.14969	0.034353	0.138295		-1.14969	0.034353	-0.138295
-1.14982	0.0342952	0.138498		-1.14982	0.0342952	-0.138498
-1.14994	0.0342386	0.1387		-1.14994	0.0342386	-0.1387
-1.15006	0.0341834	0.138903		-1.15006	0.0341834	-0.138903
-1.15018	0.0341294	0.139106		-1.15018	0.0341294	-0.139106
-1.15031	0.0340767	0.139309		-1.15031	0.0340767	-0.139309
-1.15043	0.0340253	0.139512		-1.15043	0.0340253	-0.139512
-1.15055	0.0339751	0.139716		-1.15055	0.0339751	-0.139716
-1.15068	0.0339263	0.139919		-1.15068	0.0339263	-0.139919
-1.1508	0.0338787	0.140123		-1.1508	0.0338787	-0.140123
-1.15093	0.0338325	0.140328		-1.15093	0.0338325	-0.140328
-1.15105	0.0337875	0.140532		-1.15105	0.0337875	-0.140532
-1.15118	0.0337438	0.140736		-1.15118	0.0337438	-0.140736
-1.1513	0.0337015	0.140941		-1.1513	0.0337015	-0.140941
-1.15143	0.0336604	0.141146		-1.15143	0.0336604	-0.141146
-1.15155	0.0336206	0.141351		-1.15155	0.0336206	-0.141351
-1.15168	0.0335822	0.141557		-1.15168	0.0335822	-0.141557
-1.15181	0.0335451	0.141762		-1.15181	0.0335451	-0.141762
-1.15193	0.0335092	0.141968		-1.15193	0.0335092	-0.141968
-1.15206	0.0334747	0.142174		-1.15206	0.0334747	-0.142174
-1.15219	0.0334416	0.14238		-1.15219	0.0334416	-0.14238
-1.15231	0.0334097	0.142586		-1.15231	0.0334097	-0.142586
-1.15244	0.0333792	0.142792		-1.15244	0.0333792	-0.142792
-1.15257	0.03335	0.142999		-1.15257	0.03335	-0.142999
-1.1527	0.0333221	0.143205		-1.1527	0.0333221	-0.143205
-1.15282	0.0332955	0.143412		-1.15282	0.0332955	-0.143412
-1.15295	0.0332703	0.143619		-1.15295	0.0332703	-0.143619
-1.15308	0.0332465	0.143826		-1.15308	0.0332465	-0.143826
-1.15321	0.0332239	0.144033		-1.15321	0.0332239	-0.144033
-1.15334	0.0332027	0.14424		-1.15334	0.0332027	-0.14424
-1.15346	0.0331829	0.144448		-1.15346	0.0331829	-0.144448
-1.15359	0.0331644	0.144655		-1.15359	0.0331644	-0.144655
-1.15372	0.0331472	0.144863		-1.15372	0.0331472	-0.144863
-1.15385	0.0331314	0.145071		-1.15385	0.0331314	-0.145071
-1.15398	0.033117	0.145279		-1.15398	0.033117	-0.145279
-1.15411	0.0331038	0.145487		-1.15411	0.0331038	-0.145487
-1.15424	0.0330921	0.145695		-1.15424	0.0330921	-0.145695
-1.15437	0.0330817	0.145903		-1.15437	0.0330817	-0.145903
-1.1545	0.0330726	0.146111		-1.1545	0.0330726	-0.146111
-1.15463	0.033065	0.14632		-1.15463	0.033065	-0.14632
-1.15475	0.0330586	0.146528		-1.15475	0.0330586	-0.146528
-1.15488	0.0330537	0.146737		-1.15488	0.0330537	-0.146737
-1.15501	0.0330501	0.146946		-1.15501	0.0330501	-0.146946
-1.15514	0.0330478	0.147154		-1.15514	0.0330478	-0.147154
-1.15527	0.0330469	0.147363		-1.15527	0.0330469	-0.147363
-1.1554	0.0330474	0.147572		-1.1554	0.0330474	-0.147572
-1.15553	0.0330493	0.147781		-1.15553	0.0330493	-0.147781
-1.15566	0.0330525	0.14799		-1.15566	0.0330525	-0.14799
-1.15579	0.0330571	0.148199		-1.15579	0.0330571	-0.148199
-1.15592	0.0330631	0.148408		-1.15592	0.0330631	-0.148408
-1.15605	0.0330704	0.148617		-1.15605	0.0330704	-0.148617
-1.15618	0.0330791	0.148826		-1.15618	0.0330791	-0.148826
-1.15631	0.0330892	0.149035		-1.15631	0.0330892	-0.149035
-1.15644	0.0331006	0.149244		-1.15644	0.0331006	-0.149244
-1.15657	0.0331134	0.149454		-1.15657	0.0331134	-0.149454
-1.1567	0.0331276	0.149663		-1.1567	0.0331276	-0.149663
-1.15683	0.0331432	0.149872		-1.15683	0.0331432	-0.149872
-1.15696	0.0331602	0.150081		-1.15696	0.0331602	-0.150081
-1.15708	0.0331785	0.150291		-1.15708	0.0331785	-0.150291
-1.15721	0.0331982	0.1505		-1.15721	0.0331982	-0.1505
-1.15734	0.0332193	0.150709		-1.15734	0.0332193	-0.150709
-1.15747	0.0332417	0.150918		-1.15747	0.0332417	-0.150918
-1.1576	0.0332656	0.151128		-1.1576	0.0332656	-0.151128
-1.15773	0.0332908	0.151337		-1.15773	0.0332908	-0.151337
-1.15786	0.0333174	0.151546		-1.15786	0.0333174	-0.151546
-1.15798	0.0333453	0.151755		-1.15798	0.0333453	-0.151755
-1.15811	0.0333747	0.151965		-1.15811	0.0333747	-0.151965
-1.15824	0.0334054	0.152174		-1.15824	0.0334054	-0.152174
-1.15837	0.0334375	0.152383		-1.15837	0.0334375	-0.152383
-1.1585	0.033471	0.152592		-1.1585	0.033471	-0.152592
-1.15862	0.0335058	0.152801		-1.15862	0.0335058	-0.152801
-1.15875	0.0335421	0.15301		-1.15875	0.0335421	-0.15301
-1.15888	0.0335797	0.153218		-1.15888	0.0335797	-0.153218
-1.15901	0.0336187	0.153427		-1.15901	0.0336187	-0.153427
-1.15913	0.033659	0.153636		-1.15913	0.033659	-0.153636
-1.15926	0.0337008	0.153845		-1.15926	0.0337008	-0.153845
-1.15939	0.0337439	0.154053		-1.15939	0.0337439	-0.154053
-1.15951	0.0337883	0.154262		-1.15951	0.0337883	-0.154262
-1.15964	0.0338342	0.15447		-1.15964	0.0338342	-0.15447
-1.15976	0.0338814	0.154678		-1.15976	0.0338814	-0.154678
-1.15989	0.03393	0.154887		-1.15989	0.03393	-0.154887
-1.16001	0.03398	0.155095		-1.16001	0.03398	-0.155095
-1.16014	0.0340313	0.155303		-1.16014	0.0340313	-0.155303
-1.16026	0.034084	0.155511		-1.16026	0.034084	-0.155511
-1.16039	0.0341381	0.155718		-1.16039	0.0341381	-0.155718
-1.16051	0.0341936	0.155926		-1.16051	0.0341936	-0.155926
-1.16064	0.0342504	0.156133		-1.16064	0.0342504	-0.156133
-1.16076	0.0343085	0.156341		-1.16076	0.0343085	-0.156341
-1.16088	0.0343681	0.156548		-1.16088	0.0343681	-0.156548
-1.161	0.034429	0.156755		-1.161	0.034429	-0.156755
-1.16113	0.0344912	0.156962		-1.16113	0.0344912	-0.156962
-1.16125	0.0345548	0.157169		-1.16125	0.0345548	-0.157169
-1.16137	0.0346198	0.157375		-1.16137	0.0346198	-0.157375
-1.16149	0.0346861	0.157582		-1.16149	0.0346861	-0.157582
-1.16161	0.0347538	0.157788		-1.16161	0.0347538	-0.157788
-1.16174	0.0348228	0.157994		-1.16174	0.0348228	-0.157994
-1.16186	0.0348932	0.1582		-1.16186	0.0348932	-0.1582
-1.16198	0.034965	0.158406		-1.16198	0.034965	-0.158406
-1.1621	0.035038	0.158612		-1.1621	0.035038	-0.158612
-1.16221	0.0351124	0.158817		-1.16221	0.0351124	-0.158817
-1.16233	0.0351882	0.159022		-1.16233	0.0351882	-0.159022
-1.16245	0.0352653	0.159227		-1.16245	0.0352653	-0.159227
-1.16257	0.0353437	0.159432		-1.16257	0.0353437	-0.159432
-1.16269	0.0354235	0.159636		-1.16269	0.0354235	-0.159636
-1.16281	0.0355046	0.159841		-1.16281	0.0355046	-0.159841
-1.16292	0.0355871	0.160045		-1.16292	0.0355871	-0.160045
-1.16304	0.0356708	0.160249		-1.16304	0.0356708	-0.160249
-1.16316	0.0357559	0.160452		-1.16316	0.0357559	-0.160452
-1.16327	0.0358423	0.160656		-1.16327	0.0358423	-0.160656
-1.16339	0.0359301	0.160859		-1.16339	0.0359301	-0.160859
-1.1635	0.0360191	0.161062		-1.1635	0.0360191	-0.161062
-1.16361	0.0361095	0.161264		-1.16361	0.0361095	-0.161264
-1.16373	0.0362012	0.161467		-1.16373	0.0362012	-0.161467
-1.16384	0.0362942	0.161669		-1.16384	0.0362942	-0.161669
-1.16395	0.0363885	0.16187		-1.16395	0.0363885	-0.16187
-1.16407	0.0364841	0.162072		-1.16407	0.0364841	-0.162072
-1.16418	0.036581	0.162273		-1.16418	0.036581	-0.162273
-1.16429	0.0366792	0.162474		-1.16429	0.0366792	-0.162474
-1.1644	0.0367787	0.162675		-1.1644	0.0367787	-0.162675
-1.16451	0.0368795	0.162875		-1.16451	0.0368795	-0.162875
-1.16462	0.0369815	0.163075		-1.16462	0.0369815	-0.163075
-1.16473	0.0370849	0.163275		-1.16473	0.0370849	-0.163275
-1.16484	0.0371895	0.163475		-1.16484	0.0371895	-0.163475
-1.16495	0.0372955	0.163674		-1.16495	0.0372955	-0.163674
-1.16505	0.0374027	0.163872		-1.16505	0.0374027	-0.163872
-1.16516	0.0375111	0.164071		-1.16516	0.0375111	-0.164071
-1.16527	0.0376209	0.164269		-1.16527	0.0376209	-0.164269
-1.16537	0.0377319	0.164467		-1.16537	0.0377319	-0.164467
-1.16548	0.0378441	0.164664		-1.16548	0.0378441	-0.164664
-1.16558	0.0379576	0.164861		-1.16558	0.0379576	-0.164861
-1.16569	0.0380724	0.165058		-1.16569	0.0380724	-0.165058
-1.16579	0.0381884	0.165255		-1.16579	0.0381884	-0.165255
-1.16589	0.0383057	0.165451		-1.16589	0.0383057	-0.165451
-1.16599	0.0384242	0.165646		-1.16599	0.0384242	-0.165646
-1.1661	0.0385439	0.165841		-1.1661	0.0385439	-0.165841
-1.1662	0.0386648	0.166036		-1.1662	0.0386648	-0.166036
-1.1663	0.038787	0.166231		-1.1663	0.038787	-0.166231
-1.1664	0.0389105	0.166425		-1.1664	0.0389105	-0.166425
-1.1665	0.0390351	0.166619		-1.1665	0.0390351	-0.166619
-1.16659	0.0391609	0.166812		-1.16659	0.0391609	-0.166812
-1.16669	0.039288	0.167005		-1.16669	0.039288	-0.167005
-1.16679	0.0394163	0.167197		-1.16679	0.0394163	-0.167197
-1.16689	0.0395457	0.16739		-1.16689	0.0395457	-0.16739
-1.16698	0.0396764	0.167581		-1.16698	0.0396764	-0.167581
-1.16708	0.0398082	0.167772		-1.16708	0.0398082	-0.167772
-1.16717	0.0399413	0.167963		-1.16717	0.0399413	-0.167963
-1.16726	0.0400755	0.168154		-1.16726	0.0400755	-0.168154
-1.16736	0.0402109	0.168343		-1.16736	0.0402109	-0.168343
-1.16745	0.0403475	0.168533		-1.16745	0.0403475	-0.168533
-1.16754	0.0404852	0.168722		-1.16754	0.0404852	-0.168722
-1.16763	0.0406241	0.16891		-1.16763	0.0406241	-0.16891
-1.16772	0.0407641	0.169099		-1.16772	0.0407641	-0.169099
-1.16781	0.0409054	0.169286		-1.16781	0.0409054	-0.169286
-1.1679	0.0410477	0.169473		-1.1679	0.0410477	-0.169473
-1.16799	0.0411912	0.16966		-1.16799	0.0411912	-0.16966
-1.16807	0.0413358	0.169846		-1.16807	0.0413358	-0.169846
-1.16816	0.0414816	0.170032		-1.16816	0.0414816	-0.170032
-1.16824	0.0416285	0.170217		-1.16824	0.0416285	-0.170217
-1.16833	0.0417765	0.170402		-1.16833	0.0417765	-0.170402
-1.16841	0.0419256	0.170586		-1.16841	0.0419256	-0.170586
-1.1685	0.0420758	0.17077		-1.1685	0.0420758	-0.17077
-1.16858	0.0422271	0.170953		-1.16858	0.0422271	-0.170953
-1.16866	0.0423796	0.171136		-1.16866	0.0423796	-0.171136
-1.16874	0.0425331	0.171318		-1.16874	0.0425331	-0.171318
-1.16882	0.0426877	0.171499		-1.16882	0.0426877	-0.171499
-1.1689	0.0428434	0.17168		-1.1689	0.0428434	-0.17168
-1.16898	0.0430001	0.171861		-1.16898	0.0430001	-0.171861
-1.16906	0.0431579	0.172041		-1.16906	0.0431579	-0.172041
-1.16913	0.0433168	0.17222		-1.16913	0.0433168	-0.17222
-1.16921	0.0434768	0.172399		-1.16921	0.0434768	-0.172399
-1.16928	0.0436378	0.172578		-1.16928	0.0436378	-0.172578
-1.16936	0.0437998	0.172755		-1.16936	0.0437998	-0.172755
-1.16943	0.0439629	0.172933		-1.16943	0.0439629	-0.172933
-1.1695	0.0441269	0.173109		-1.1695	0.0441269	-0.173109
-1.16957	0.0442921	0.173285		-1.16957	0.0442921	-0.173285
-1.16964	0.0444582	0.173461		-1.16964	0.0444582	-0.173461
-1.16971	0.0446254	0.173636		-1.16971	0.0446254	-0.173636
-1.16978	0.0447935	0.17381		-1.16978	0.0447935	-0.17381
-1.16985	0.0449627	0.173984		-1.16985	0.0449627	-0.173984
-1.16992	0.0451328	0.174157		-1.16992	0.0451328	-0.174157
-1.16999	0.0453039	0.174329		-1.16999	0.0453039	-0.174329
-1.17005	0.045476	0.174501		-1.17005	0.045476	-0.174501
-1.17012	0.0456491	0.174673		-1.17012	0.0456491	-0.174673
-1.17018	0.0458231	0.174843		-1.17018	0.0458231	-0.174843
-1.17024	0.0459981	0.175013		-1.17024	0.0459981	-0.175013
-1.1703	0.0461741	0.175183		-1.1703	0.0461741	-0.175183
-1.17036	0.046351	0.175352		-1.17036	0.046351	-0.175352
-1.17042	0.0465288	0.17552		-1.17042	0.0465288	-0.17552
-1.17048	0.0467076	0.175687		-1.17048	0.0467076	-0.175687
-1.17054	0.0468872	0.175854		-1.17054	0.0468872	-0.175854
-1.1706	0.0470678	0.17602		-1.1706	0.0470678	-0.17602
-1.17065	0.0472493	0.176186		-1.17065	0.0472493	-0.176186
-1.17071	0.0474317	0.176351		-1.17071	0.0474317	-0.176351
-1.17076	0.047615	0.176515		-1.17076	0.047615	-0.176515
-1.17082	0.0477992	0.176679		-1.17082	0.0477992	-0.176679
-1.17087	0.0479843	0.176842		-1.17087	0.0479843	-0.176842
-1.17092	0.0481702	0.177004		-1.17092	0.0481702	-0.177004
-1.17097	0.048357	0.177166		-1.17097	0.048357	-0.177166
-1.17102	0.0485447	0.177327		-1.17102	0.0485447	-0.177327
-1.17107	0.0487332	0.177487		-1.17107	0.0487332	-0.177487
-1.17112	0.0489225	0.177646		-1.17112	0.0489225	-0.177646
-1.17116	0.0491127	0.177805		-1.17116	0.0491127	-0.177805
-1.17121	0.0493037	0.177963		-1.17121	0.0493037	-0.177963
-1.17125	0.0494955	0.178121		-1.17125	0.0494955	-0.178121
-1.1713	0.0496881	0.178277		-1.1713	0.0496881	-0.178277
-1.17134	0.0498815	0.178433		-1.17134	0.0498815	-0.178433
-1.17138	0.0500758	0.178589		-1.17138	0.0500758	-0.178589
-1.17142	0.0502708	0.178743		-1.17142	0.0502708	-0.178743
-1.17146	0.0504666	0.178897		-1.17146	0.0504666	-0.178897
-1.1715	0.0506631	0.17905		-1.1715	0.0506631	-0.17905
-1.17154	0.0508605	0.179203		-1.17154	0.0508605	-0.179203
-1.17157	0.0510585	0.179354		-1.17157	0.0510585	-0.179354
-1.17161	0.0512574	0.179505		-1.17161	0.0512574	-0.179505
-1.17164	0.0514569	0.179655		-1.17164	0.0514569	-0.179655
-1.17168	0.0516572	0.179805		-1.17168	0.0516572	-0.179805
-1.17171	0.0518582	0.179954		-1.17171	0.0518582	-0.179954
-1.17174	0.05206	0.180102		-1.17174	0.05206	-0.180102
-1.17177	0.0522624	0.180249		-1.17177	0.0522624	-0.180249
-1.1718	0.0524655	0.180395		-1.1718	0.0524655	-0.180395
-1.17183	0.0526694	0.180541		-1.17183	0.0526694	-0.180541
-1.17186	0.0528739	0.180686		-1.17186	0.0528739	-0.180686
-1.17188	0.053079	0.18083		-1.17188	0.053079	-0.18083
-1.17191	0.0532849	0.180973		-1.17191	0.0532849	-0.180973
-1.17193	0.0534914	0.181116		-1.17193	0.0534914	-0.181116
-1.17196	0.0536985	0.181258		-1.17196	0.0536985	-0.181258
-1.17198	0.0539063	0.181399		-1.17198	0.0539063	-0.181399
-1.172	0.0541147	0.181539		-1.172	0.0541147	-0.181539
-1.17202	0.0543237	0.181678		-1.17202	0.0543237	-0.181678
-1.17204	0.0545334	0.181817		-1.17204	0.0545334	-0.181817
-1.17205	0.0547436	0.181955		-1.17205	0.0547436	-0.181955
-1.17207	0.0549545	0.182092		-1.17207	0.0549545	-0.182092
-1.17209	0.0551659	0.182228		-1.17209	0.0551659	-0.182228
-1.1721	0.0553779	0.182364		-1.1721	0.0553779	-0.182364
-1.17211	0.0555905	0.182498		-1.17211	0.0555905	-0.182498
-1.17213	0.0558036	0.182632		-1.17213	0.0558036	-0.182632
-1.17214	0.0560173	0.182765		-1.17214	0.0560173	-0.182765
-1.17215	0.0562315	0.182897		-1.17215	0.0562315	-0.182897
-1.17216	0.0564463	0.183029		-1.17216	0.0564463	-0.183029
-1.17216	0.0566615	0.183159		-1.17216	0.0566615	-0.183159
-1.17217	0.0568773	0.183289		-1.17217	0.0568773	-0.183289
-1.17218	0.0570937	0.183418		-1.17218	0.0570937	-0.183418
-1.17218	0.0573105	0.183546		-1.17218	0.0573105	-0.183546
-1.17218	0.0575277	0.183673		-1.17218	0.0575277	-0.183673
-1.17219	0.0577455	0.183799		-1.17219	0.0577455	-0.183799
-1.17219	0.0579638	0.183925		-1.17219	0.0579638	-0.183925
-1.17219	0.0581825	0.18405		-1.17219	0.0581825	-0.18405
-1.17219	0.0584016	0.184173		-1.17219	0.0584016	-0.184173
-1.17218	0.0586212	0.184296		-1.17218	0.0586212	-0.184296
-1.17218	0.0588412	0.184419		-1.17218	0.0588412	-0.184419
-1.17218	0.0590617	0.18454		-1.17218	0.0590617	-0.18454
-1.17217	0.0592826	0.18466		-1.17217	0.0592826	-0.18466
-1.17216	0.0595038	0.18478		-1.17216	0.0595038	-0.18478
-1.17216	0.0597255	0.184899		-1.17216	0.0597255	-0.184899
-1.17215	0.0599476	0.185017		-1.17215	0.0599476	-0.185017
-1.17214	0.06017	0.185134		-1.17214	0.06017	-0.185134
-1.17213	0.0603928	0.18525		-1.17213	0.0603928	-0.18525
-1.17211	0.060616	0.185365		-1.17211	0.060616	-0.185365
-1.1721	0.0608395	0.185479		-1.1721	0.0608395	-0.185479
-1.17209	0.0610633	0.185593		-1.17209	0.0610633	-0.185593
-1.17207	0.0612875	0.185706		-1.17207	0.0612875	-0.185706
-1.17205	0.061512	0.185817		-1.17205	0.061512	-0.185817
-1.17204	0.0617369	0.185928		-1.17204	0.0617369	-0.185928
-1.17202	0.061962	0.186038		-1.17202	0.061962	-0.186038
-1.172	0.0621874	0.186147		-1.172	0.0621874	-0.186147
-1.17198	0.0624131	0.186256		-1.17198	0.0624131	-0.186256
-1.17195	0.0626391	0.186363		-1.17195	0.0626391	-0.186363
-1.17193	0.0628653	0.18647		-1.17193	0.0628653	-0.18647
-1.1719	0.0630918	0.186575		-1.1719	0.0630918	-0.186575
-1.17188	0.0633186	0.18668		-1.17188	0.0633186	-0.18668
-1.17185	0.0635456	0.186784		-1.17185	0.0635456	-0.186784
-1.17182	0.0637728	0.186887		-1.17182	0.0637728	-0.186887
-1.17179	0.0640002	0.186989		-1.17179	0.0640002	-0.186989
-1.17176	0.0642279	0.18709		-1.17176	0.0642279	-0.18709
-1.17173	0.0644557	0.18719		-1.17173	0.0644557	-0.18719
-1.1717	0.0646837	0.187289		-1.1717	0.0646837	-0.187289
-1.17166	0.0649119	0.187388		-1.17166	0.0649119	-0.187388
-1.17163	0.0651403	0.187485		-1.17163	0.0651403	-0.187485
-1.17159	0.0653688	0.187582		-1.17159	0.0653688	-0.187582
-1.17156	0.0655975	0.187677		-1.17156	0.0655975	-0.187677
-1.17152	0.0658263	0.187772		-1.17152	0.0658263	-0.187772
-1.17148	0.0660553	0.187866		-1.17148	0.0660553	-0.187866
-1.17144	0.0662844	0.187959		-1.17144	0.0662844	-0.187959
-1.1714	0.0665136	0.188051		-1.1714	0.0665136	-0.188051
-1.17135	0.0667429	0.188142		-1.17135	0.0667429	-0.188142
-1.17131	0.0669723	0.188233		-1.17131	0.0669723	-0.188233
-1.17126	0.0672017	0.188322		-1.17126	0.0672017	-0.188322
-1.17122	0.0674313	0.18841		-1.17122	0.0674313	-0.18841
-1.17117	0.0676609	0.188498		-1.17117	0.0676609	-0.188498
-1.17112	0.0678905	0.188584		-1.17112	0.0678905	-0.188584
-1.17107	0.0681202	0.18867		-1.17107	0.0681202	-0.18867
-1.17102	0.06835	0.188755		-1.17102	0.06835	-0.188755
-1.17097	0.0685798	0.188839		-1.17097	0.0685798	-0.188839
-1.17091	0.0688095	0.188922		-1.17091	0.0688095	-0.188922
-1.17086	0.0690393	0.189004		-1.17086	0.0690393	-0.189004
-1.1708	0.0692691	0.189085		-1.1708	0.0692691	-0.189085
-1.17075	0.0694989	0.189165		-1.17075	0.0694989	-0.189165
-1.17069	0.0697287	0.189244		-1.17069	0.0697287	-0.189244
-1.17063	0.0699584	0.189322		-1.17063	0.0699584	-0.189322
-1.17057	0.0701881	0.1894		-1.17057	0.0701881	-0.1894
-1.17051	0.0704177	0.189476		-1.17051	0.0704177	-0.189476
-1.17044	0.0706472	0.189552		-1.17044	0.0706472	-0.189552
-1.17038	0.0708767	0.189627		-1.17038	0.0708767	-0.189627
-1.17032	0.0711062	0.1897		-1.17032	0.0711062	-0.1897
-1.17025	0.0713355	0.189773		-1.17025	0.0713355	-0.189773
-1.17018	0.0715647	0.189845		-1.17018	0.0715647	-0.189845
-1.17012	0.0717938	0.189916		-1.17012	0.0717938	-0.189916
-1.17005	0.0720228	0.189986		-1.17005	0.0720228	-0.189986
-1.16998	0.0722517	0.190055		-1.16998	0.0722517	-0.190055
-1.1699	0.0724804	0.190123		-1.1699	0.0724804	-0.190123
-1.16983	0.072709	0.19019		-1.16983	0.072709	-0.19019
-1.16976	0.0729374	0.190257		-1.16976	0.0729374	-0.190257
-1.16968	0.0731657	0.190322		-1.16968	0.0731657	-0.190322
-1.16961	0.0733938	0.190387		-1.16961	0.0733938	-0.190387
-1.16953	0.0736217	0.19045		-1.16953	0.0736217	-0.19045
-1.16945	0.0738494	0.190513		-1.16945	0.0738494	-0.190513
-1.16937	0.0740769	0.190575		-1.16937	0.0740769	-0.190575
-1.16929	0.0743042	0.190635		-1.16929	0.0743042	-0.190635
-1.16921	0.0745312	0.190695		-1.16921	0.0745312	-0.190695
-1.16913	0.0747581	0.190754		-1.16913	0.0747581	-0.190754
-1.16904	0.0749846	0.190812		-1.16904	0.0749846	-0.190812
-1.16896	0.075211	0.19087		-1.16896	0.075211	-0.19087
-1.16887	0.075437	0.190926		-1.16887	0.075437	-0.190926
-1.16878	0.0756628	0.190981		-1.16878	0.0756628	-0.190981
-1.1687	0.0758884	0.191035		-1.1687	0.0758884	-0.191035
-1.16861	0.0761136	0.191089		-1.16861	0.0761136	-0.191089
-1.16852	0.0763385	0.191142		-1.16852	0.0763385	-0.191142
-1.16843	0.0765632	0.191193		-1.16843	0.0765632	-0.191193
-1.16833	0.0767875	0.191244		-1.16833	0.0767875	-0.191244
-1.16824	0.0770115	0.191294		-1.16824	0.0770115	-0.191294
-1.16814	0.0772351	0.191343		-1.16814	0.0772351	-0.191343
-1.16805	0.0774584	0.191391		-1.16805	0.0774584	-0.191391
-1.16795	0.0776813	0.191438		-1.16795	0.0776813	-0.191438
-1.16785	0.0779039	0.191484		-1.16785	0.0779039	-0.191484
-1.16775	0.0781261	0.191529		-1.16775	0.0781261	-0.191529
-1.16765	0.078348	0.191574		-1.16765	0.078348	-0.191574
-1.16755	0.0785694	0.191617		-1.16755	0.0785694	-0.191617
-1.16745	0.0787904	0.19166		-1.16745	0.0787904	-0.19166
-1.16735	0.0790111	0.191701		-1.16735	0.0790111	-0.191701
-1.16724	0.0792313	0.191742		-1.16724	0.0792313	-0.191742
-1.16714	0.0794511	0.191782		-1.16714	0.0794511	-0.191782
-1.16703	0.0796704	0.191821		-1.16703	0.0796704	-0.191821
-1.16692	0.0798893	0.191859		-1.16692	0.0798893	-0.191859
-1.16681	0.0801077	0.191896		-1.16681	0.0801077	-0.191896
-1.1667	0.0803257	0.191933		-1.1667	0.0803257	-0.191933
-1.16659	0.0805432	0.191968		-1.16659	0.0805432	-0.191968
-1.16648	0.0807603	0.192003		-1.16648	0.0807603	-0.192003
-1.16637	0.0809768	0.192036		-1.16637	0.0809768	-0.192036
-1.16626	0.0811928	0.192069		-1.16626	0.0811928	-0.192069
-1.16614	0.0814084	0.192101		-1.16614	0.0814084	-0.192101
-1.16602	0.0816234	0.192132		-1.16602	0.0816234	-0.192132
-1.16591	0.0818379	0.192162		-1.16591	0.0818379	-0.192162
-1.16579	0.0820518	0.192191		-1.16579	0.0820518	-0.192191
-1.16567	0.0822652	0.19222		-1.16567	0.0822652	-0.19222
-1.16555	0.0824781	0.192247		-1.16555	0.0824781	-0.192247
-1.16543	0.0826904	0.192274		-1.16543	0.0826904	-0.192274
-1.16531	0.0829021	0.192299		-1.16531	0.0829021	-0.192299
-1.16519	0.0831133	0.192324		-1.16519	0.0831133	-0.192324
-1.16506	0.0833238	0.192348		-1.16506	0.0833238	-0.192348
-1.16494	0.0835338	0.192371		-1.16494	0.0835338	-0.192371
-1.16481	0.0837432	0.192394		-1.16481	0.0837432	-0.192394
-1.16468	0.0839519	0.192415		-1.16468	0.0839519	-0.192415
-1.16456	0.0841601	0.192436		-1.16456	0.0841601	-0.192436
-1.16443	0.0843676	0.192456		-1.16443	0.0843676	-0.192456
-1.1643	0.0845744	0.192474		-1.1643	0.0845744	-0.192474
-1.16417	0.0847807	0.192492		-1.16417	0.0847807	-0.192492
-1.16403	0.0849862	0.19251		-1.16403	0.0849862	-0.19251
-1.1639	0.0851911	0.192526		-1.1639	0.0851911	-0.192526
-1.16377	0.0853954	0.192542		-1.16377	0.0853954	-0.192542
-1.16363	0.0855989	0.192556		-1.16363	0.0855989	-0.192556
-1.1635	0.0858018	0.19257		-1.1635	0.0858018	-0.19257
-1.16336	0.086004	0.192583		-1.16336	0.086004	-0.192583
-1.16322	0.0862055	0.192595		-1.16322	0.0862055	-0.192595
-1.16308	0.0864063	0.192607		-1.16308	0.0864063	-0.192607
-1.16294	0.0866063	0.192617		-1.16294	0.0866063	-0.192617
-1.1628	0.0868056	0.192627		-1.1628	0.0868056	-0.192627
-1.16266	0.0870042	0.192636		-1.16266	0.0870042	-0.192636
-1.16252	0.0872021	0.192644		-1.16252	0.0872021	-0.192644
-1.16238	0.0873992	0.192651		-1.16238	0.0873992	-0.192651
-1.16223	0.0875955	0.192657		-1.16223	0.0875955	-0.192657
-1.16209	0.0877911	0.192663		-1.16209	0.0877911	-0.192663
-1.16194	0.0879859	0.192668		-1.16194	0.0879859	-0.192668
-1.1618	0.0881799	0.192672		-1.1618	0.0881799	-0.192672
-1.16165	0.0883731	0.192675		-1.16165	0.0883731	-0.192675
-1.1615	0.0885656	0.192678		-1.1615	0.0885656	-0.192678
-1.16135	0.0887572	0.192679		-1.16135	0.0887572	-0.192679
-1.1612	0.088948	0.19268		-1.1612	0.088948	-0.19268
-1.16105	0.089138	0.19268		-1.16105	0.089138	-0.19268
-1.1609	0.0893272	0.192679		-1.1609	0.0893272	-0.192679
-1.16074	0.0895155	0.192678		-1.16074	0.0895155	-0.192678
-1.16059	0.089703	0.192676		-1.16059	0.089703	-0.192676
-1.16044	0.0898897	0.192673		-1.16044	0.0898897	-0.192673
-1.16028	0.0900755	0.192669		-1.16028	0.0900755	-0.192669
-1.16012	0.0902604	0.192664		-1.16012	0.0902604	-0.192664
-1.15997	0.0904445	0.192659		-1.15997	0.0904445	-0.192659
-1.15981	0.0906277	0.192653		-1.15981	0.0906277	-0.192653
-1.15965	0.09081	0.192646		-1.15965	0.09081	-0.192646
-1.15949	0.0909914	0.192638		-1.15949	0.0909914	-0.192638
-1.15933	0.0911719	0.19263		-1.15933	0.0911719	-0.19263
-1.15917	0.0913515	0.192621		-1.15917	0.0913515	-0.192621
-1.15901	0.0915302	0.192611		-1.15901	0.0915302	-0.192611
-1.15884	0.091708	0.192601		-1.15884	0.091708	-0.192601
-1.15868	0.0918848	0.192589		-1.15868	0.0918848	-0.192589
-1.15852	0.0920607	0.192577		-1.15852	0.0920607	-0.192577
-1.15835	0.0922357	0.192565		-1.15835	0.0922357	-0.192565
-1.15818	0.0924097	0.192551		-1.15818	0.0924097	-0.192551
-1.15802	0.0925828	0.192537		-1.15802	0.0925828	-0.192537
-1.15785	0.0927549	0.192522		-1.15785	0.0927549	-0.192522
-1.15768	0.0929261	0.192507		-1.15768	0.0929261	-0.192507
-1.15751	0.0930963	0.19249		-1.15751	0.0930963	-0.19249
-1.15734	0.0932655	0.192473		-1.15734	0.0932655	-0.192473
-1.15717	0.0934337	0.192456		-1.15717	0.0934337	-0.192456
-1.157	0.0936009	0.192437		-1.157	0.0936009	-0.192437
-1.15683	0.0937672	0.192418		-1.15683	0.0937672	-0.192418
-1.15666	0.0939324	0.192398		-1.15666	0.0939324	-0.192398
-1.15648	0.0940966	0.192378		-1.15648	0.0940966	-0.192378
-1.15631	0.0942598	0.192357		-1.15631	0.0942598	-0.192357
-1.15613	0.094422	0.192335		-1.15613	0.094422	-0.192335
-1.15596	0.0945832	0.192312		-1.15596	0.0945832	-0.192312
-1.15578	0.0947433	0.192289		-1.15578	0.0947433	-0.192289
-1.1556	0.0949024	0.192266		-1.1556	0.0949024	-0.192266
-1.15543	0.0950604	0.192241		-1.15543	0.0950604	-0.192241
-1.15525	0.0952174	0.192216		-1.15525	0.0952174	-0.192216
-1.15507	0.0953733	0.19219		-1.15507	0.0953733	-0.19219
-1.15489	0.0955282	0.192164		-1.15489	0.0955282	-0.192164
-1.15471	0.095682	0.192137		-1.15471	0.095682	-0.192137
-1.15453	0.0958347	0.192109		-1.15453	0.0958347	-0.192109
-1.15435	0.0959864	0.192081		-1.15435	0.0959864	-0.192081
-1.15416	0.096137	0.192052		-1.15416	0.096137	-0.192052
-1.15398	0.0962864	0.192022		-1.15398	0.0962864	-0.192022
-1.1538	0.0964348	0.191992		-1.1538	0.0964348	-0.191992
-1.15361	0.0965821	0.191961		-1.15361	0.0965821	-0.191961
-1.15343	0.0967283	0.19193		-1.15343	0.0967283	-0.19193
-1.15324	0.0968733	0.191898		-1.15324	0.0968733	-0.191898
-1.15306	0.0970173	0.191866		-1.15306	0.0970173	-0.191866
-1.15287	0.0971601	0.191832		-1.15287	0.0971601	-0.191832
-1.15268	0.0973018	0.191799		-1.15268	0.0973018	-0.191799
-1.15249	0.0974423	0.191764		-1.15249	0.0974423	-0.191764
-1.15231	0.0975818	0.191729		-1.15231	0.0975818	-0.191729
-1.15212	0.0977201	0.191694		-1.15212	0.0977201	-0.191694
-1.15193	0.0978572	0.191658		-1.15193	0.0978572	-0.191658
-1.15174	0.0979932	0.191621		-1.15174	0.0979932	-0.191621
-1.15155	0.098128	0.191584		-1.15155	0.098128	-0.191584
-1.15135	0.0982617	0.191546		-1.15135	0.0982617	-0.191546
-1.15116	0.0983942	0.191508		-1.15116	0.0983942	-0.191508
-1.15097	0.0985255	0.191469		-1.15097	0.0985255	-0.191469
-1.15078	0.0986557	0.19143		-1.15078	0.0986557	-0.19143
-1.15058	0.0987847	0.19139		-1.15058	0.0987847	-0.19139
-1.15039	0.0989125	0.191349		-1.15039	0.0989125	-0.191349
-1.1502	0.0990391	0.191308		-1.1502	0.0990391	-0.191308
-1.15	0.0991646	0.191267		-1.15	0.0991646	-0.191267
-1.1498	0.0992888	0.191225		-1.1498	0.0992888	-0.191225
-1.14961	0.0994118	0.191182		-1.14961	0.0994118	-0.191182
-1.14941	0.0995337	0.191139		-1.14941	0.0995337	-0.191139
-1.14922	0.0996543	0.191095		-1.14922	0.0996543	-0.191095
-1.14902	0.0997737	0.191051		-1.14902	0.0997737	-0.191051
-1.14882	0.0998919	0.191007		-1.14882	0.0998919	-0.191007
-1.14862	0.100009	0.190962		-1.14862	0.100009	-0.190962
-1.14842	0.100125	0.190916		-1.14842	0.100125	-0.190916
-1.14822	0.100239	0.19087		-1.14822	0.100239	-0.19087
-1.14802	0.100352	0.190824		-1.14802	0.100352	-0.190824
-1.14782	0.100465	0.190777		-1.14782	0.100465	-0.190777
-1.14762	0.100575	0.190729		-1.14762	0.100575	-0.190729
-1.14742	0.100685	0.190681		-1.14742	0.100685	-0.190681
-1.14722	0.100793	0.190633		-1.14722	0.100793	-0.190633
-1.14702	0.1009	0.190584		-1.14702	0.1009	-0.190584
-1.14682	0.101006	0.190535		-1.14682	0.101006	-0.190535
-1.14661	0.101111	0.190485		-1.14661	0.101111	-0.190485
-1.14641	0.101214	0.190435		-1.14641	0.101214	-0.190435
-1.14621	0.101316	0.190385		-1.14621	0.101316	-0.190385
-1.146	0.101417	0.190334		-1.146	0.101417	-0.190334
-1.1458	0.101517	0.190282		-1.1458	0.101517	-0.190282
-1.14559	0.101615	0.190231		-1.14559	0.101615	-0.190231
-1.14539	0.101712	0.190178		-1.14539	0.101712	-0.190178
-1.14518	0.101808	0.190126		-1.14518	0.101808	-0.190126
-1.14498	0.101902	0.190073		-1.14498	0.101902	-0.190073
-1.14477	0.101995	0.190019		-1.14477	0.101995	-0.190019
-1.14457	0.102087	0.189966		-1.14457	0.102087	-0.189966
-1.14436	0.102178	0.189911		-1.14436	0.102178	-0.189911
-1.14415	0.102267	0.189857		-1.14415	0.102267	-0.189857
-1.14395	0.102355	0.189802		-1.14395	0.102355	-0.189802
-1.14374	0.102442	0.189747		-1.14374	0.102442	-0.189747
-1.14353	0.102527	0.189691		-1.14353	0.102527	-0.189691
-1.14332	0.102611	0.189635		-1.14332	0.102611	-0.189635
-1.14311	0.102694	0.189579		-1.14311	0.102694	-0.189579
-1.14291	0.102776	0.189522		-1.14291	0.102776	-0.189522
-1.1427	0.102856	0.189465		-1.1427	0.102856	-0.189465
-1.14249	0.102935	0.189407		-1.14249	0.102935	-0.189407
-1.14228	0.103013	0.18935		-1.14228	0.103013	-0.18935
-1.14207	0.103089	0.189292		-1.14207	0.103089	-0.189292
-1.14186	0.103164	0.189233		-1.14186	0.103164	-0.189233
-1.14165	0.103238	0.189175		-1.14165	0.103238	-0.189175
-1.14144	0.10331	0.189116		-1.14144	0.10331	-0.189116
-1.14123	0.103381	0.189056		-1.14123	0.103381	-0.189056
-1.14102	0.103451	0.188997		-1.14102	0.103451	-0.188997
-1.14081	0.103519	0.188937		-1.14081	0.103519	-0.188937
-1.14059	0.103586	0.188877		-1.14059	0.103586	-0.188877
-1.14038	0.103652	0.188816		-1.14038	0.103652	-0.188816
-1.14017	0.103716	0.188756		-1.14017	0.103716	-0.188756
-1.13996	0.10378	0.188695		-1.13996	0.10378	-0.188695
-1.13975	0.103841	0.188633		-1.13975	0.103841	-0.188633
-1.13954	0.103902	0.188572		-1.13954	0.103902	-0.188572
-1.13932	0.103961	0.18851		-1.13932	0.103961	-0.18851
-1.13911	0.104019	0.188448		-1.13911	0.104019	-0.188448
-1.1389	0.104075	0.188386		-1.1389	0.104075	-0.188386
-1.13869	0.10413	0.188323		-1.13869	0.10413	-0.188323
-1.13847	0.104184	0.18826		-1.13847	0.104184	-0.18826
-1.13826	0.104237	0.188197		-1.13826	0.104237	-0.188197
-1.13805	0.104288	0.188134		-1.13805	0.104288	-0.188134
-1.13783	0.104338	0.188071		-1.13783	0.104338	-0.188071
-1.13762	0.104386	0.188007		-1.13762	0.104386	-0.188007
-1.13741	0.104433	0.187943		-1.13741	0.104433	-0.187943
-1.13719	0.104479	0.187879		-1.13719	0.104479	-0.187879
-1.13698	0.104523	0.187815		-1.13698	0.104523	-0.187815
-1.13677	0.104566	0.18775		-1.13677	0.104566	-0.18775
-1.13655	0.104608	0.187685		-1.13655	0.104608	-0.187685
-1.13634	0.104649	0.187621		-1.13634	0.104649	-0.187621
-1.13613	0.104688	0.187556		-1.13613	0.104688	-0.187556
-1.13591	0.104725	0.18749		-1.13591	0.104725	-0.18749
-1.1357	0.104762	0.187425		-1.1357	0.104762	-0.187425
-1.13549	0.104797	0.187359		-1.13549	0.104797	-0.187359
-1.13527	0.104831	0.187294		-1.13527	0.104831	-0.187294
-1.13506	0.104863	0.187228		-1.13506	0.104863	-0.187228
-1.13484	0.104894	0.187162		-1.13484	0.104894	-0.187162
-1.13463	0.104924	0.187096		-1.13463	0.104924	-0.187096
-1.13442	0.104952	0.187029		-1.13442	0.104952	-0.187029
-1.1342	0.104979	0.186963		-1.1342	0.104979	-0.186963
-1.13399	0.105005	0.186896		-1.13399	0.105005	-0.186896
-1.13378	0.105029	0.18683		-1.13378	0.105029	-0.18683
-1.13356	0.105052	0.186763		-1.13356	0.105052	-0.186763
-1.13335	0.105074	0.186696		-1.13335	0.105074	-0.186696
-1.13313	0.105094	0.186629		-1.13313	0.105094	-0.186629
-1.13292	0.105113	0.186562		-1.13292	0.105113	-0.186562
-1.13271	0.105131	0.186495		-1.13271	0.105131	-0.186495
-1.13249	0.105147	0.186428		-1.13249	0.105147	-0.186428
-1.13228	0.105162	0.18636		-1.13228	0.105162	-0.18636
-1.13207	0.105175	0.186293		-1.13207	0.105175	-0.186293
-1.13185	0.105188	0.186225		-1.13185	0.105188	-0.186225
-1.13164	0.105199	0.186158		-1.13164	0.105199	-0.186158
-1.13143	0.105208	0.18609		-1.13143	0.105208	-0.18609
-1.13121	0.105217	0.186022		-1.13121	0.105217	-0.186022
-1.131	0.105224	0.185954		-1.131	0.105224	-0.185954
-1.13079	0.105229	0.185887		-1.13079	0.105229	-0.185887
-1.13058	0.105234	0.185819		-1.13058	0.105234	-0.185819
-1.13036	0.105237	0.185751		-1.13036	0.105237	-0.185751
-1.13015	0.105238	0.185683		-1.13015	0.105238	-0.185683
-1.12994	0.105238	0.185615		-1.12994	0.105238	-0.185615
-1.12973	0.105237	0.185547		-1.12973	0.105237	-0.185547
-1.12952	0.105235	0.185479		-1.12952	0.105235	-0.185479
-1.1293	0.105231	0.185411		-1.1293	0.105231	-0.185411
-1.12909	0.105227	0.185343		-1.12909	0.105227	-0.185343
-1.12888	0.10522	0.185275		-1.12888	0.10522	-0.185275
-1.12867	0.105213	0.185207		-1.12867	0.105213	-0.185207
-1.12846	0.105204	0.185139		-1.12846	0.105204	-0.185139
-1.12825	0.105193	0.185071		-1.12825	0.105193	-0.185071
-1.12804	0.105182	0.185003		-1.12804	0.105182	-0.185003
-1.12783	0.105169	0.184935		-1.12783	0.105169	-0.184935
-1.12762	0.105155	0.184867		-1.12762	0.105155	-0.184867
-1.12741	0.105139	0.184799		-1.12741	0.105139	-0.184799
-1.1272	0.105123	0.184731		-1.1272	0.105123	-0.184731
-1.12699	0.105105	0.184663		-1.12699	0.105105	-0.184663
-1.12678	0.105085	0.184595		-1.12678	0.105085	-0.184595
-1.12657	0.105065	0.184527		-1.12657	0.105065	-0.184527
-1.12636	0.105043	0.184459		-1.12636	0.105043	-0.184459
-1.12615	0.105019	0.184392		-1.12615	0.105019	-0.184392
-1.12594	0.104995	0.184324		-1.12594	0.104995	-0.184324
-1.12574	0.104969	0.184257		-1.12574	0.104969	-0.184257
-1.12553	0.104942	0.184189		-1.12553	0.104942	-0.184189
-1.12532	0.104913	0.184122		-1.12532	0.104913	-0.184122
-1.12511	0.104884	0.184054		-1.12511	0.104884	-0.184054
-1.12491	0.104853	0.183987		-1.12491	0.104853	-0.183987
-1.1247	0.10482	0.18392		-1.1247	0.10482	-0.18392
-1.12449	0.104787	0.183853		-1.12449	0.104787	-0.183853
-1.12429	0.104752	0.183786		-1.12429	0.104752	-0.183786
-1.12408	0.104716	0.183719		-1.12408	0.104716	-0.183719
-1.12388	0.104679	0.183653		-1.12388	0.104679	-0.183653
-1.12367	0.10464	0.183586		-1.12367	0.10464	-0.183586
-1.12347	0.1046	0.18352		-1.12347	0.1046	-0.18352
-1.12327	0.104559	0.183453		-1.12327	0.104559	-0.183453
-1.12306	0.104517	0.183387		-1.12306	0.104517	-0.183387
-1.12286	0.104473	0.183321		-1.12286	0.104473	-0.183321
-1.12266	0.104428	0.183255		-1.12266	0.104428	-0.183255
-1.12245	0.104382	0.183189		-1.12245	0.104382	-0.183189
-1.12225	0.104335	0.183124		-1.12225	0.104335	-0.183124
-1.12205	0.104286	0.183058		-1.12205	0.104286	-0.183058
-1.12185	0.104236	0.182993		-1.12185	0.104236	-0.182993
-1.12165	0.104185	0.182928		-1.12165	0.104185	-0.182928
-1.12145	0.104133	0.182863		-1.12145	0.104133	-0.182863
-1.12124	0.10408	0.182798		-1.12124	0.10408	-0.182798
-1.12104	0.104025	0.182733		-1.12104	0.104025	-0.182733
-1.12085	0.103969	0.182669		-1.12085	0.103969	-0.182669
-1.12065	0.103912	0.182604		-1.12065	0.103912	-0.182604
-1.12045	0.103853	0.18254		-1.12045	0.103853	-0.18254
-1.12025	0.103794	0.182476		-1.12025	0.103794	-0.182476
-1.12005	0.103733	0.182412		-1.12005	0.103733	-0.182412
-1.11985	0.103671	0.182349		-1.11985	0.103671	-0.182349
-1.11966	0.103608	0.182286		-1.11966	0.103608	-0.182286
-1.11946	0.103543	0.182222		-1.11946	0.103543	-0.182222
-1.11927	0.103477	0.18216		-1.11927	0.103477	-0.18216
-1.11907	0.103411	0.182097		-1.11907	0.103411	-0.182097
-1.11888	0.103343	0.182034		-1.11888	0.103343	-0.182034
-1.11868	0.103274	0.181972		-1.11868	0.103274	-0.181972
-1.11849	0.103203	0.18191		-1.11849	0.103203	-0.18191
-1.11829	0.103132	0.181848		-1.11829	0.103132	-0.181848
-1.1181	0.103059	0.181787		-1.1181	0.103059	-0.181787
-1.11791	0.102985	0.181726		-1.11791	0.102985	-0.181726
-1.11772	0.10291	0.181665		-1.11772	0.10291	-0.181665
-1.11752	0.102834	0.181604		-1.11752	0.102834	-0.181604
-1.11733	0.102757	0.181543		-1.11733	0.102757	-0.181543
-1.11714	0.102678	0.181483		-1.11714	0.102678	-0.181483
-1.11695	0.102599	0.181423		-1.11695	0.102599	-0.181423
-1.11676	0.102518	0.181363		-1.11676	0.102518	-0.181363
-1.11658	0.102436	0.181304		-1.11658	0.102436	-0.181304
-1.11639	0.102353	0.181245		-1.11639	0.102353	-0.181245
-1.1162	0.102269	0.181186		-1.1162	0.102269	-0.181186
-1.11601	0.102183	0.181127		-1.11601	0.102183	-0.181127
-1.11583	0.102097	0.181069		-1.11583	0.102097	-0.181069
-1.11564	0.10201	0.181011		-1.11564	0.10201	-0.181011
-1.11545	0.101921	0.180953		-1.11545	0.101921	-0.180953
-1.11527	0.101831	0.180896		-1.11527	0.101831	-0.180896
-1.11509	0.10174	0.180839		-1.11509	0.10174	-0.180839
-1.1149	0.101648	0.180782		-1.1149	0.101648	-0.180782
-1.11472	0.101555	0.180725		-1.11472	0.101555	-0.180725
-1.11454	0.101461	0.180669		-1.11454	0.101461	-0.180669
-1.11435	0.101366	0.180613		-1.11435	0.101366	-0.180613
-1.11417	0.10127	0.180558		-1.11417	0.10127	-0.180558
-1.11399	0.101173	0.180503		-1.11399	0.101173	-0.180503
-1.11381	0.101074	0.180448		-1.11381	0.101074	-0.180448
-1.11363	0.100975	0.180393		-1.11363	0.100975	-0.180393
-1.11345	0.100874	0.180339		-1.11345	0.100874	-0.180339
-1.11328	0.100773	0.180285		-1.11328	0.100773	-0.180285
-1.1131	0.10067	0.180232		-1.1131	0.10067	-0.180232
-1.11292	0.100566	0.180178		-1.11292	0.100566	-0.180178
-1.11275	0.100462	0.180126		-1.11275	0.100462	-0.180126
-1.11257	0.100356	0.180073		-1.11257	0.100356	-0.180073
-1.1124	0.100249	0.180021		-1.1124	0.100249	-0.180021
-1.11222	0.100141	0.179969		-1.11222	0.100141	-0.179969
-1.11205	0.100032	0.179918		-1.11205	0.100032	-0.179918
-1.11188	0.0999226	0.179867		-1.11188	0.0999226	-0.179867
-1.1117	0.0998117	0.179816		-1.1117	0.0998117	-0.179816
-1.11153	0.0996999	0.179766		-1.11153	0.0996999	-0.179766
-1.11136	0.099587	0.179716		-1.11136	0.099587	-0.179716
-1.11119	0.0994732	0.179667		-1.11119	0.0994732	-0.179667
-1.11102	0.0993583	0.179618		-1.11102	0.0993583	-0.179618
-1.11085	0.0992425	0.179569		-1.11085	0.0992425	-0.179569
-1.11068	0.0991257	0.179521		-1.11068	0.0991257	-0.179521
-1.11052	0.099008	0.179473		-1.11052	0.099008	-0.179473
-1.11035	0.0988892	0.179425		-1.11035	0.0988892	-0.179425
-1.11018	0.0987695	0.179378		-1.11018	0.0987695	-0.179378
-1.11002	0.0986489	0.179332		-1.11002	0.0986489	-0.179332
-1.10985	0.0985273	0.179285		-1.10985	0.0985273	-0.179285
-1.10969	0.0984047	0.17924		-1.10969	0.0984047	-0.17924
-1.10953	0.0982812	0.179194		-1.10953	0.0982812	-0.179194
-1.10937	0.0981568	0.179149		-1.10937	0.0981568	-0.179149
-1.1092	0.0980314	0.179105		-1.1092	0.0980314	-0.179105
-1.10904	0.0979052	0.17906		-1.10904	0.0979052	-0.17906
-1.10888	0.097778	0.179017		-1.10888	0.097778	-0.179017
-1.10872	0.0976499	0.178973		-1.10872	0.0976499	-0.178973
-1.10856	0.0975208	0.178931		-1.10856	0.0975208	-0.178931
-1.10841	0.0973909	0.178888		-1.10841	0.0973909	-0.178888
-1.10825	0.0972601	0.178846		-1.10825	0.0972601	-0.178846
-1.10809	0.0971284	0.178805		-1.10809	0.0971284	-0.178805
-1.10794	0.0969958	0.178764		-1.10794	0.0969958	-0.178764
-1.10778	0.0968624	0.178723		-1.10778	0.0968624	-0.178723
-1.10763	0.096728	0.178683		-1.10763	0.096728	-0.178683
-1.10748	0.0965928	0.178643		-1.10748	0.0965928	-0.178643
-1.10732	0.0964567	0.178604		-1.10732	0.0964567	-0.178604
-1.10717	0.0963198	0.178565		-1.10717	0.0963198	-0.178565
-1.10702	0.0961821	0.178527		-1.10702	0.0961821	-0.178527
-1.10687	0.0960434	0.178489		-1.10687	0.0960434	-0.178489
-1.10672	0.095904	0.178452		-1.10672	0.095904	-0.178452
-1.10657	0.0957637	0.178415		-1.10657	0.0957637	-0.178415
-1.10643	0.0956226	0.178379		-1.10643	0.0956226	-0.178379
-1.10628	0.0954807	0.178343		-1.10628	0.0954807	-0.178343
-1.10613	0.0953379	0.178307		-1.10613	0.0953379	-0.178307
-1.10599	0.0951944	0.178273		-1.10599	0.0951944	-0.178273
-1.10584	0.09505	0.178238		-1.10584	0.09505	-0.178238
-1.1057	0.0949049	0.178204		-1.1057	0.0949049	-0.178204
-1.10556	0.0947589	0.178171		-1.10556	0.0947589	-0.178171
-1.10542	0.0946122	0.178138		-1.10542	0.0946122	-0.178138
-1.10527	0.0944647	0.178105		-1.10527	0.0944647	-0.178105
-1.10513	0.0943164	0.178074		-1.10513	0.0943164	-0.178074
-1.105	0.0941674	0.178042		-1.105	0.0941674	-0.178042
-1.10486	0.0940176	0.178011		-1.10486	0.0940176	-0.178011
-1.10472	0.0938671	0.177981		-1.10472	0.0938671	-0.177981
-1.10458	0.0937158	0.177951		-1.10458	0.0937158	-0.177951
-1.10445	0.0935637	0.177922		-1.10445	0.0935637	-0.177922
-1.10431	0.093411	0.177893		-1.10431	0.093411	-0.177893
-1.10418	0.0932575	0.177864		-1.10418	0.0932575	-0.177864
-1.10404	0.0931032	0.177837		-1.10404	0.0931032	-0.177837
-1.10391	0.0929483	0.177809		-1.10391	0.0929483	-0.177809
-1.10378	0.0927927	0.177783		-1.10378	0.0927927	-0.177783
-1.10365	0.0926363	0.177757		-1.10365	0.0926363	-0.177757
-1.10352	0.0924793	0.177731		-1.10352	0.0924793	-0.177731
-1.10339	0.0923215	0.177706		-1.10339	0.0923215	-0.177706
-1.10326	0.0921631	0.177681		-1.10326	0.0921631	-0.177681
-1.10313	0.092004	0.177657		-1.10313	0.092004	-0.177657
-1.10301	0.0918443	0.177634		-1.10301	0.0918443	-0.177634
-1.10288	0.0916838	0.177611		-1.10288	0.0916838	-0.177611
-1.10276	0.0915227	0.177588		-1.10276	0.0915227	-0.177588
-1.10263	0.091361	0.177567		-1.10263	0.091361	-0.177567
-1.10251	0.0911986	0.177545		-1.10251	0.0911986	-0.177545
-1.10239	0.0910356	0.177525		-1.10239	0.0910356	-0.177525
-1.10227	0.0908719	0.177504		-1.10227	0.0908719	-0.177504
-1.10215	0.0907077	0.177485		-1.10215	0.0907077	-0.177485
-1.10203	0.0905428	0.177466		-1.10203	0.0905428	-0.177466
-1.10191	0.0903772	0.177447		-1.10191	0.0903772	-0.177447
-1.10179	0.0902111	0.177429		-1.10179	0.0902111	-0.177429
-1.10168	0.0900444	0.177412		-1.10168	0.0900444	-0.177412
-1.10156	0.0898771	0.177395		-1.10156	0.0898771	-0.177395
-1.10145	0.0897092	0.177379		-1.10145	0.0897092	-0.177379
-1.10133	0.0895407	0.177363		-1.10133	0.0895407	-0.177363
-1.10122	0.0893717	0.177348		-1.10122	0.0893717	-0.177348
-1.10111	0.089202	0.177334		-1.10111	0.089202	-0.177334
-1.101	0.0890319	0.17732		-1.101	0.0890319	-0.17732
-1.10089	0.0888611	0.177307		-1.10089	0.0888611	-0.177307
-1.10078	0.0886898	0.177294		-1.10078	0.0886898	-0.177294
-1.10067	0.088518	0.177282		-1.10067	0.088518	-0.177282
-1.10056	0.0883457	0.17727		-1.10056	0.0883457	-0.17727
-1.10046	0.0881728	0.17726		-1.10046	0.0881728	-0.17726
-1.10035	0.0879994	0.177249		-1.10035	0.0879994	-0.177249
-1.10025	0.0878255	0.177239		-1.10025	0.0878255	-0.177239
-1.10014	0.0876511	0.17723		-1.10014	0.0876511	-0.17723
-1.10004	0.0874761	0.177222		-1.10004	0.0874761	-0.177222
-1.09994	0.0873007	0.177214		-1.09994	0.0873007	-0.177214
-1.09984	0.0871248	0.177206		-1.09984	0.0871248	-0.177206
-1.09974	0.0869485	0.1772		-1.09974	0.0869485	-0.1772
-1.09964	0.0867716	0.177194		-1.09964	0.0867716	-0.177194
-1.09954	0.0865943	0.177188		-1.09954	0.0865943	-0.177188
-1.09944	0.0864165	0.177183		-1.09944	0.0864165	-0.177183
-1.09935	0.0862383	0.177179		-1.09935	0.0862383	-0.177179
-1.09925	0.0860596	0.177175		-1.09925	0.0860596	-0.177175
-1.09916	0.0858805	0.177172		-1.09916	0.0858805	-0.177172
-1.09907	0.085701	0.17717		-1.09907	0.085701	-0.17717
-1.09897	0.085521	0.177168		-1.09897	0.085521	-0.177168
-1.09888	0.0853406	0.177167		-1.09888	0.0853406	-0.177167
-1.09879	0.0851598	0.177166		-1.09879	0.0851598	-0.177166
-1.0987	0.0849786	0.177166		-1.0987	0.0849786	-0.177166
-1.09862	0.084797	0.177167		-1.09862	0.084797	-0.177167
-1.09853	0.084615	0.177168		-1.09853	0.084615	-0.177168
-1.09844	0.0844326	0.17717		-1.09844	0.0844326	-0.17717
-1.09836	0.0842499	0.177172		-1.09836	0.0842499	-0.177172
-1.09827	0.0840667	0.177175		-1.09827	0.0840667	-0.177175
-1.09819	0.0838833	0.177179		-1.09819	0.0838833	-0.177179
-1.09811	0.0836994	0.177184		-1.09811	0.0836994	-0.177184
-1.09803	0.0835152	0.177189		-1.09803	0.0835152	-0.177189
-1.09794	0.0833307	0.177194		-1.09794	0.0833307	-0.177194
-1.09787	0.0831458	0.177201		-1.09787	0.0831458	-0.177201
-1.09779	0.0829606	0.177208		-1.09779	0.0829606	-0.177208
-1.09771	0.0827751	0.177215		-1.09771	0.0827751	-0.177215
-1.09763	0.0825893	0.177224		-1.09763	0.0825893	-0.177224
-1.09756	0.0824031	0.177232		-1.09756	0.0824031	-0.177232
-1.09748	0.0822167	0.177242		-1.09748	0.0822167	-0.177242
-1.09741	0.0820299	0.177252		-1.09741	0.0820299	-0.177252
-1.09734	0.0818429	0.177263		-1.09734	0.0818429	-0.177263
-1.09727	0.0816556	0.177274		-1.09727	0.0816556	-0.177274
-1.09719	0.081468	0.177286		-1.09719	0.081468	-0.177286
-1.09712	0.0812802	0.177299		-1.09712	0.0812802	-0.177299
-1.09706	0.0810921	0.177313		-1.09706	0.0810921	-0.177313
-1.09699	0.0809037	0.177327		-1.09699	0.0809037	-0.177327
-1.09692	0.0807151	0.177341		-1.09692	0.0807151	-0.177341
-1.09686	0.0805263	0.177357		-1.09686	0.0805263	-0.177357
-1.09679	0.0803372	0.177373		-1.09679	0.0803372	-0.177373
-1.09673	0.0801479	0.177389		-1.09673	0.0801479	-0.177389
-1.09667	0.0799584	0.177407		-1.09667	0.0799584	-0.177407
-1.0966	0.0797687	0.177425		-1.0966	0.0797687	-0.177425
-1.09654	0.0795787	0.177443		-1.09654	0.0795787	-0.177443
-1.09648	0.0793886	0.177463		-1.09648	0.0793886	-0.177463
-1.09642	0.0791983	0.177483		-1.09642	0.0791983	-0.177483
-1.09637	0.0790078	0.177503		-1.09637	0.0790078	-0.177503
-1.09631	0.0788172	0.177524		-1.09631	0.0788172	-0.177524
-1.09625	0.0786263	0.177546		-1.09625	0.0786263	-0.177546
-1.0962	0.0784353	0.177569		-1.0962	0.0784353	-0.177569
-1.09615	0.0782442	0.177592		-1.09615	0.0782442	-0.177592
-1.09609	0.0780529	0.177616		-1.09609	0.0780529	-0.177616
-1.09604	0.0778614	0.177641		-1.09604	0.0778614	-0.177641
-1.09599	0.0776699	0.177666		-1.09599	0.0776699	-0.177666
-1.09594	0.0774782	0.177692		-1.09594	0.0774782	-0.177692
-1.09589	0.0772864	0.177719		-1.09589	0.0772864	-0.177719
-1.09584	0.0770944	0.177746		-1.09584	0.0770944	-0.177746
-1.0958	0.0769024	0.177774		-1.0958	0.0769024	-0.177774
-1.09575	0.0767103	0.177802		-1.09575	0.0767103	-0.177802
-1.09571	0.0765181	0.177832		-1.09571	0.0765181	-0.177832
-1.09566	0.0763258	0.177862		-1.09566	0.0763258	-0.177862
-1.09562	0.0761334	0.177892		-1.09562	0.0761334	-0.177892
-1.09558	0.0759409	0.177923		-1.09558	0.0759409	-0.177923
-1.09554	0.0757484	0.177955		-1.09554	0.0757484	-0.177955
-1.0955	0.0755559	0.177988		-1.0955	0.0755559	-0.177988
-1.09546	0.0753632	0.178021		-1.09546	0.0753632	-0.178021
-1.09542	0.0751706	0.178055		-1.09542	0.0751706	-0.178055
-1.09538	0.0749779	0.17809		-1.09538	0.0749779	-0.17809
-1.09535	0.0747852	0.178125		-1.09535	0.0747852	-0.178125
-1.09531	0.0745924	0.178161		-1.09531	0.0745924	-0.178161
-1.09528	0.0743997	0.178198		-1.09528	0.0743997	-0.178198
-1.09525	0.0742069	0.178235		-1.09525	0.0742069	-0.178235
-1.09521	0.0740142	0.178273		-1.09521	0.0740142	-0.178273
-1.09518	0.0738214	0.178312		-1.09518	0.0738214	-0.178312
-1.09515	0.0736287	0.178351		-1.09515	0.0736287	-0.178351
-1.09512	0.073436	0.178391		-1.09512	0.073436	-0.178391
-1.0951	0.0732433	0.178432		-1.0951	0.0732433	-0.178432
-1.09507	0.0730506	0.178474		-1.09507	0.0730506	-0.178474
-1.09504	0.072858	0.178516		-1.09504	0.072858	-0.178516
-1.09502	0.0726655	0.178558		-1.09502	0.0726655	-0.178558
-1.095	0.072473	0.178602		-1.095	0.072473	-0.178602
-1.09497	0.0722806	0.178646		-1.09497	0.0722806	-0.178646
-1.09495	0.0720882	0.178691		-1.09495	0.0720882	-0.178691
-1.09493	0.0718959	0.178736		-1.09493	0.0718959	-0.178736
-1.09491	0.0717037	0.178782		-1.09491	0.0717037	-0.178782
-1.09489	0.0715116	0.178829		-1.09489	0.0715116	-0.178829
-1.09487	0.0713196	0.178877		-1.09487	0.0713196	-0.178877
-1.09486	0.0711277	0.178925		-1.09486	0.0711277	-0.178925
-1.09484	0.0709359	0.178974		-1.09484	0.0709359	-0.178974
-1.09482	0.0707442	0.179023		-1.09482	0.0707442	-0.179023
-1.09481	0.0705527	0.179074		-1.09481	0.0705527	-0.179074
-1.0948	0.0703613	0.179124		-1.0948	0.0703613	-0.179124
-1.09478	0.07017	0.179176		-1.09478	0.07017	-0.179176
-1.09477	0.0699789	0.179228		-1.09477	0.0699789	-0.179228
-1.09476	0.0697879	0.179281		-1.09476	0.0697879	-0.179281
-1.09475	0.0695971	0.179335		-1.09475	0.0695971	-0.179335
-1.09475	0.0694065	0.179389		-1.09475	0.0694065	-0.179389
-1.09474	0.069216	0.179444		-1.09474	0.069216	-0.179444
-1.09473	0.0690257	0.1795		-1.09473	0.0690257	-0.1795
-1.09473	0.0688356	0.179556		-1.09473	0.0688356	-0.179556
-1.09472	0.0686457	0.179613		-1.09472	0.0686457	-0.179613
-1.09472	0.068456	0.179671		-1.09472	0.068456	-0.179671
-1.09472	0.0682666	0.179729		-1.09472	0.0682666	-0.179729
-1.09471	0.0680773	0.179788		-1.09471	0.0680773	-0.179788
-1.09471	0.0678883	0.179848		-1.09471	0.0678883	-0.179848
-1.09471	0.0676994	0.179908		-1.09471	0.0676994	-0.179908
-1.09472	0.0675109	0.179969		-1.09472	0.0675109	-0.179969
-1.09472	0.0673225	0.180031		-1.09472	0.0673225	-0.180031
-1.09472	0.0671345	0.180093		-1.09472	0.0671345	-0.180093
-1.09473	0.0669467	0.180156		-1.09473	0.0669467	-0.180156
-1.09473	0.0667591	0.18022		-1.09473	0.0667591	-0.18022
-1.09474	0.0665718	0.180285		-1.09474	0.0665718	-0.180285
-1.09474	0.0663848	0.18035		-1.09474	0.0663848	-0.18035
-1.09475	0.0661981	0.180415		-1.09475	0.0661981	-0.180415
-1.09476	0.0660117	0.180482		-1.09476	0.0660117	-0.180482
-1.09477	0.0658256	0.180549		-1.09477	0.0658256	-0.180549
-1.09478	0.0656397	0.180617		-1.09478	0.0656397	-0.180617
-1.09479	0.0654542	0.180685		-1.09479	0.0654542	-0.180685
-1.09481	0.065269	0.180754		-1.09481	0.065269	-0.180754
-1.09482	0.0650842	0.180824		-1.09482	0.0650842	-0.180824
-1.09483	0.0648997	0.180895		-1.09483	0.0648997	-0.180895
-1.09485	0.0647155	0.180966		-1.09485	0.0647155	-0.180966
-1.09487	0.0645316	0.181038		-1.09487	0.0645316	-0.181038
-1.09488	0.0643481	0.18111		-1.09488	0.0643481	-0.18111
-1.0949	0.064165	0.181183		-1.0949	0.064165	-0.181183
-1.09492	0.0639823	0.181257		-1.09492	0.0639823	-0.181257
-1.09494	0.0637999	0.181331		-1.09494	0.0637999	-0.181331
-1.09496	0.0636179	0.181407		-1.09496	0.0636179	-0.181407
-1.09498	0.0634362	0.181482		-1.09498	0.0634362	-0.181482
-1.09501	0.063255	0.181559		-1.09501	0.063255	-0.181559
-1.09503	0.0630742	0.181636		-1.09503	0.0630742	-0.181636
-1.09506	0.0628938	0.181714		-1.09506	0.0628938	-0.181714
-1.09508	0.0627138	0.181792		-1.09508	0.0627138	-0.181792
-1.09511	0.0625342	0.181871		-1.09511	0.0625342	-0.181871
-1.09514	0.062355	0.181951		-1.09514	0.062355	-0.181951
-1.09516	0.0621763	0.182031		-1.09516	0.0621763	-0.182031
-1.09519	0.061998	0.182112		-1.09519	0.061998	-0.182112
-1.09522	0.0618202	0.182194		-1.09522	0.0618202	-0.182194
-1.09525	0.0616428	0.182276		-1.09525	0.0616428	-0.182276
-1.09529	0.0614659	0.182359		-1.09529	0.0614659	-0.182359
-1.09532	0.0612894	0.182443		-1.09532	0.0612894	-0.182443
-1.09535	0.0611134	0.182527		-1.09535	0.0611134	-0.182527
-1.09539	0.0609379	0.182612		-1.09539	0.0609379	-0.182612
-1.09542	0.0607629	0.182698		-1.09542	0.0607629	-0.182698
-1.09546	0.0605884	0.182784		-1.09546	0.0605884	-0.182784
-1.0955	0.0604144	0.182871		-1.0955	0.0604144	-0.182871
-1.09553	0.0602408	0.182959		-1.09553	0.0602408	-0.182959
-1.09557	0.0600678	0.183047		-1.09557	0.0600678	-0.183047
-1.09561	0.0598953	0.183136		-1.09561	0.0598953	-0.183136
-1.09565	0.0597234	0.183225		-1.09565	0.0597234	-0.183225
-1.0957	0.0595519	0.183315		-1.0957	0.0595519	-0.183315
-1.09574	0.059381	0.183406		-1.09574	0.059381	-0.183406
-1.09578	0.0592107	0.183497		-1.09578	0.0592107	-0.183497
-1.09583	0.0590409	0.183589		-1.09583	0.0590409	-0.183589
-1.09587	0.0588716	0.183682		-1.09587	0.0588716	-0.183682
-1.09592	0.0587029	0.183775		-1.09592	0.0587029	-0.183775
-1.09596	0.0585348	0.183869		-1.09596	0.0585348	-0.183869
-1.09601	0.0583673	0.183964		-1.09601	0.0583673	-0.183964
-1.09606	0.0582003	0.184059		-1.09606	0.0582003	-0.184059
-1.09611	0.058034	0.184155		-1.09611	0.058034	-0.184155
-1.09616	0.0578682	0.184251		-1.09616	0.0578682	-0.184251
-1.09621	0.057703	0.184348		-1.09621	0.057703	-0.184348
-1.09626	0.0575384	0.184446		-1.09626	0.0575384	-0.184446
-1.09631	0.0573745	0.184544		-1.09631	0.0573745	-0.184544
-1.09637	0.0572112	0.184643		-1.09637	0.0572112	-0.184643
-1.09642	0.0570485	0.184742		-1.09642	0.0570485	-0.184742
-1.09648	0.0568864	0.184842		-1.09648	0.0568864	-0.184842
-1.09653	0.0567249	0.184943		-1.09653	0.0567249	-0.184943
-1.09659	0.0565642	0.185044		-1.09659	0.0565642	-0.185044
-1.09665	0.056404	0.185146		-1.09665	0.056404	-0.185146
-1.0967	0.0562445	0.185249		-1.0967	0.0562445	-0.185249
-1.09676	0.0560857	0.185352		-1.09676	0.0560857	-0.185352
-1.09682	0.0559276	0.185456		-1.09682	0.0559276	-0.185456
-1.09688	0.0557701	0.18556		-1.09688	0.0557701	-0.18556
-1.09694	0.0556133	0.185665		-1.09694	0.0556133	-0.185665
-1.09701	0.0554572	0.185771		-1.09701	0.0554572	-0.185771
-1.09707	0.0553017	0.185877		-1.09707	0.0553017	-0.185877
-1.09713	0.055147	0.185984		-1.09713	0.055147	-0.185984
-1.0972	0.054993	0.186091		-1.0972	0.054993	-0.186091
-1.09726	0.0548397	0.186199		-1.09726	0.0548397	-0.186199
-1.09733	0.0546871	0.186308		-1.09733	0.0546871	-0.186308
-1.0974	0.0545353	0.186417		-1.0974	0.0545353	-0.186417
-1.09746	0.0543841	0.186526		-1.09746	0.0543841	-0.186526
-1.09753	0.0542337	0.186637		-1.09753	0.0542337	-0.186637
-1.0976	0.054084	0.186748		-1.0976	0.054084	-0.186748
-1.09767	0.0539351	0.186859		-1.09767	0.0539351	-0.186859
-1.09774	0.053787	0.186971		-1.09774	0.053787	-0.186971
-1.09781	0.0536396	0.187084		-1.09781	0.0536396	-0.187084
-1.09788	0.0534929	0.187197		-1.09788	0.0534929	-0.187197
-1.09796	0.053347	0.187311		-1.09796	0.053347	-0.187311
-1.09803	0.0532019	0.187425		-1.09803	0.0532019	-0.187425
-1.0981	0.0530576	0.18754		-1.0981	0.0530576	-0.18754
-1.09818	0.0529141	0.187655		-1.09818	0.0529141	-0.187655
-1.09825	0.0527713	0.187771		-1.09825	0.0527713	-0.187771
-1.09833	0.0526294	0.187888		-1.09833	0.0526294	-0.187888
-1.09841	0.0524882	0.188005		-1.09841	0.0524882	-0.188005
-1.09849	0.0523479	0.188123		-1.09849	0.0523479	-0.188123
-1.09856	0.0522084	0.188241		-1.09856	0.0522084	-0.188241
-1.09864	0.0520697	0.18836		-1.09864	0.0520697	-0.18836
-1.09872	0.0519318	0.188479		-1.09872	0.0519318	-0.188479
-1.0988	0.0517948	0.188599		-1.0988	0.0517948	-0.188599
-1.09888	0.0516585	0.188719		-1.09888	0.0516585	-0.188719
-1.09897	0.0515232	0.18884		-1.09897	0.0515232	-0.18884
-1.09905	0.0513887	0.188962		-1.09905	0.0513887	-0.188962
-1.09913	0.051255	0.189084		-1.09913	0.051255	-0.189084
-1.09922	0.0511222	0.189206		-1.09922	0.0511222	-0.189206
-1.0993	0.0509902	0.189329		-1.0993	0.0509902	-0.189329
-1.09939	0.0508591	0.189453		-1.09939	0.0508591	-0.189453
-1.09947	0.0507289	0.189577		-1.09947	0.0507289	-0.189577
-1.09956	0.0505996	0.189702		-1.09956	0.0505996	-0.189702
-1.09964	0.0504712	0.189827		-1.09964	0.0504712	-0.189827
-1.09973	0.0503436	0.189953		-1.09973	0.0503436	-0.189953
-1.09982	0.0502169	0.190079		-1.09982	0.0502169	-0.190079
-1.09991	0.0500912	0.190206		-1.09991	0.0500912	-0.190206
-1.1	0.0499663	0.190333		-1.1	0.0499663	-0.190333
-1.10009	0.0498424	0.190461		-1.10009	0.0498424	-0.190461
-1.10018	0.0497193	0.190589		-1.10018	0.0497193	-0.190589
-1.10027	0.0495972	0.190718		-1.10027	0.0495972	-0.190718
-1.10036	0.049476	0.190847		-1.10036	0.049476	-0.190847
-1.10046	0.0493558	0.190976		-1.10046	0.0493558	-0.190976
-1.10055	0.0492365	0.191107		-1.10055	0.0492365	-0.191107
-1.10064	0.0491181	0.191237		-1.10064	0.0491181	-0.191237
-1.10074	0.0490006	0.191369		-1.10074	0.0490006	-0.191369
-1.10083	0.0488841	0.1915		-1.10083	0.0488841	-0.1915
-1.10093	0.0487686	0.191632		-1.10093	0.0487686	-0.191632
-1.10103	0.048654	0.191765		-1.10103	0.048654	-0.191765
-1.10112	0.0485404	0.191898		-1.10112	0.0485404	-0.191898
-1.10122	0.0484278	0.192032		-1.10122	0.0484278	-0.192032
-1.10132	0.0483161	0.192166		-1.10132	0.0483161	-0.192166
-1.10142	0.0482054	0.1923		-1.10142	0.0482054	-0.1923
-1.10151	0.0480957	0.192435		-1.10151	0.0480957	-0.192435
-1.10161	0.047987	0.192571		-1.10161	0.047987	-0.192571
-1.10171	0.0478793	0.192707		-1.10171	0.0478793	-0.192707
-1.10181	0.0477725	0.192843		-1.10181	0.0477725	-0.192843
-1.10192	0.0476668	0.19298		-1.10192	0.0476668	-0.19298
-1.10202	0.0475621	0.193117		-1.10202	0.0475621	-0.193117
-1.10212	0.0474584	0.193254		-1.10212	0.0474584	-0.193254
-1.10222	0.0473557	0.193393		-1.10222	0.0473557	-0.193393
-1.10233	0.047254	0.193531		-1.10233	0.047254	-0.193531
-1.10243	0.0471533	0.19367		-1.10243	0.0471533	-0.19367
-1.10253	0.0470537	0.193809		-1.10253	0.0470537	-0.193809
-1.10264	0.0469551	0.193949		-1.10264	0.0469551	-0.193949
-1.10274	0.0468576	0.19409		-1.10274	0.0468576	-0.19409
-1.10285	0.046761	0.19423		-1.10285	0.046761	-0.19423
-1.10296	0.0466656	0.194371		-1.10296	0.0466656	-0.194371
-1.10306	0.0465711	0.194513		-1.10306	0.0465711	-0.194513
-1.10317	0.0464778	0.194655		-1.10317	0.0464778	-0.194655
-1.10328	0.0463855	0.194797		-1.10328	0.0463855	-0.194797
-1.10339	0.0462942	0.19494		-1.10339	0.0462942	-0.19494
-1.10349	0.046204	0.195083		-1.10349	0.046204	-0.195083
-1.1036	0.0461149	0.195226		-1.1036	0.0461149	-0.195226
-1.10371	0.0460269	0.19537		-1.10371	0.0460269	-0.19537
-1.10382	0.0459399	0.195514		-1.10382	0.0459399	-0.195514
-1.10393	0.045854	0.195659		-1.10393	0.045854	-0.195659
-1.10404	0.0457692	0.195804		-1.10404	0.0457692	-0.195804
-1.10415	0.0456855	0.195949		-1.10415	0.0456855	-0.195949
-1.10427	0.0456029	0.196095		-1.10427	0.0456029	-0.196095
-1.10438	0.0455214	0.196241		-1.10438	0.0455214	-0.196241
-1.10449	0.045441	0.196388		-1.10449	0.045441	-0.196388
-1.1046	0.0453617	0.196535		-1.1046	0.0453617	-0.196535
-1.10472	0.0452835	0.196682		-1.10472	0.0452835	-0.196682
-1.10483	0.0452064	0.196829		-1.10483	0.0452064	-0.196829
-1.10494	0.0451304	0.196977		-1.10494	0.0451304	-0.196977
-1.10506	0.0450555	0.197125		-1.10506	0.0450555	-0.197125
-1.10517	0.0449818	0.197274		-1.10517	0.0449818	-0.197274
-1.10529	0.0449092	0.197423		-1.10529	0.0449092	-0.197423
-1.1054	0.0448377	0.197572		-1.1054	0.0448377	-0.197572
-1.10552	0.0447674	0.197722		-1.10552	0.0447674	-0.197722
-1.10564	0.0446982	0.197872		-1.10564	0.0446982	-0.197872
-1.10575	0.0446301	0.198022		-1.10575	0.0446301	-0.198022
-1.10587	0.0445632	0.198173		-1.10587	0.0445632	-0.198173
-1.10599	0.0444974	0.198323		-1.10599	0.0444974	-0.198323
-1.1061	0.0444327	0.198475		-1.1061	0.0444327	-0.198475
-1.10622	0.0443693	0.198626		-1.10622	0.0443693	-0.198626
-1.10634	0.0443069	0.198778		-1.10634	0.0443069	-0.198778
-1.10646	0.0442458	0.19893		-1.10646	0.0442458	-0.19893
-1.10658	0.0441858	0.199082		-1.10658	0.0441858	-0.199082
-1.1067	0.0441269	0.199235		-1.1067	0.0441269	-0.199235
-1.10681	0.0440693	0.199388		-1.10681	0.0440693	-0.199388
-1.10693	0.0440128	0.199541		-1.10693	0.0440128	-0.199541
-1.10705	0.0439574	0.199695		-1.10705	0.0439574	-0.199695
-1.10717	0.0439033	0.199848		-1.10717	0.0439033	-0.199848
-1.1073	0.0438503	0.200002		-1.1073	0.0438503	-0.200002
-1.10742	0.0437985	0.200157		-1.10742	0.0437985	-0.200157
-1.10754	0.0437479	0.200311		-1.10754	0.0437479	-0.200311
-1.10766	0.0436985	0.200466		-1.10766	0.0436985	-0.200466
-1.10778	0.0436503	0.200621		-1.10778	0.0436503	-0.200621
-1.1079	0.0436032	0.200776		-1.1079	0.0436032	-0.200776
-1.10802	0.0435574	0.200932		-1.10802	0.0435574	-0.200932
-1.10815	0.0435127	0.201088		-1.10815	0.0435127	-0.201088
-1.10827	0.0434693	0.201244		-1.10827	0.0434693	-0.201244
-1.10839	0.043427	0.2014		-1.10839	0.043427	-0.2014
-1.10851	0.043386	0.201556		-1.10851	0.043386	-0.201556
-1.10864	0.0433462	0.201713		-1.10864	0.0433462	-0.201713
-1.10876	0.0433076	0.20187		-1.10876	0.0433076	-0.20187
-1.10888	0.0432701	0.202027		-1.10888	0.0432701	-0.202027
-1.10901	0.043234	0.202184		-1.10901	0.043234	-0.202184
-1.10913	0.043199	0.202342		-1.10913	0.043199	-0.202342
-1.10926	0.0431652	0.202499		-1.10926	0.0431652	-0.202499
-1.10938	0.0431327	0.202657		-1.10938	0.0431327	-0.202657
-1.1095	0.0431014	0.202815		-1.1095	0.0431014	-0.202815
-1.10963	0.0430713	0.202974		-1.10963	0.0430713	-0.202974
-1.10975	0.0430424	0.203132		-1.10975	0.0430424	-0.203132
-1.10988	0.0430148	0.203291		-1.10988	0.0430148	-0.203291
-1.11	0.0429883	0.203449		-1.11	0.0429883	-0.203449
-1.11013	0.0429632	0.203608		-1.11013	0.0429632	-0.203608
[truncated: 1,032,405+ more rows]

## Sheet: Figure3b
Figure3b	Polar angle=0(deg)	3.75	7.5	11.25	15	18.75	22.5	26.25	30	33.75	37.5	41.25	45	48.75	52.5	56.25	60	63.75	67.5	71.25	75	78.75	82.5	86.25	90	93.75	97.5	101.25	105	108.75	112.5	116.25	120	123.75	127.5	131.25	135	138.75	142.5	146.25	150	153.75	157.5	161.25	165	168.75	172.5	176.25	180
Radius=0(RM)	nan	nan	nan	nan	nan	nan	nan	nan	nan	nan	nan	nan	nan	nan	nan	nan	nan	nan	nan	nan	nan	nan	nan	nan	nan	nan	nan	nan	nan	nan	nan	nan	nan	nan	nan	nan	nan	nan	nan	nan	nan	nan	nan	nan	nan	nan	nan	nan	nan
0.05	nan	nan	nan	nan	nan	nan	nan	nan	nan	nan	nan	nan	nan	nan	nan	nan	nan	nan	nan	nan	nan	nan	nan	nan	nan	nan	nan	nan	nan	nan	nan	nan	nan	nan	nan	nan	nan	nan	nan	nan	nan	nan	nan	nan	nan	nan	nan	nan	nan
0.1	nan	nan	nan	nan	nan	nan	nan	nan	nan	nan	nan	nan	nan	nan	nan	nan	nan	nan	nan	nan	nan	nan	nan	nan	nan	nan	nan	nan	nan	nan	nan	nan	nan	nan	nan	nan	nan	nan	nan	nan	nan	nan	nan	nan	nan	nan	nan	nan	nan
0.15	nan	nan	nan	nan	nan	nan	nan	nan	nan	nan	nan	nan	nan	nan	nan	nan	nan	nan	nan	nan	nan	nan	nan	nan	nan	nan	nan	nan	nan	nan	nan	nan	nan	nan	nan	nan	nan	nan	nan	nan	nan	nan	nan	nan	nan	nan	nan	nan	nan
0.2	nan	nan	nan	nan	nan	nan	nan	nan	nan	nan	nan	nan	nan	nan	nan	nan	nan	nan	nan	nan	nan	nan	nan	nan	nan	nan	nan	nan	nan	nan	nan	nan	nan	nan	nan	nan	nan	nan	nan	nan	nan	nan	nan	nan	nan	nan	nan	nan	nan
0.25	nan	nan	nan	nan	nan	nan	nan	nan	nan	nan	nan	nan	nan	nan	nan	nan	nan	nan	nan	nan	nan	nan	nan	nan	nan	nan	nan	nan	nan	nan	nan	nan	nan	nan	nan	nan	nan	nan	nan	nan	nan	nan	nan	nan	nan	nan	nan	nan	nan
0.3	nan	nan	nan	nan	nan	nan	nan	nan	nan	nan	nan	nan	nan	nan	nan	nan	nan	nan	nan	nan	nan	nan	nan	nan	nan	nan	nan	nan	nan	nan	nan	nan	nan	nan	nan	nan	nan	nan	nan	nan	nan	nan	nan	nan	nan	nan	nan	nan	nan
0.35	nan	nan	nan	nan	nan	nan	nan	nan	nan	nan	nan	nan	nan	nan	nan	nan	nan	nan	nan	nan	nan	nan	nan	nan	nan	nan	nan	nan	nan	nan	nan	nan	nan	nan	nan	nan	nan	nan	nan	nan	nan	nan	nan	nan	nan	nan	nan	nan	nan
0.4	nan	nan	nan	nan	nan	nan	nan	nan	nan	nan	nan	nan	nan	nan	nan	nan	nan	nan	nan	nan	nan	nan	nan	nan	nan	nan	nan	nan	nan	nan	nan	nan	nan	nan	nan	nan	nan	nan	nan	nan	nan	nan	nan	nan	nan	nan	nan	nan	nan
0.45	nan	nan	nan	nan	nan	nan	nan	nan	nan	nan	nan	nan	nan	nan	nan	nan	nan	nan	nan	nan	nan	nan	nan	nan	nan	nan	nan	nan	nan	nan	nan	nan	nan	nan	nan	nan	nan	nan	nan	nan	nan	nan	nan	nan	nan	nan	nan	nan	nan
0.5	nan	nan	nan	nan	nan	nan	nan	nan	nan	nan	nan	nan	nan	nan	nan	nan	nan	nan	nan	nan	nan	nan	nan	nan	nan	nan	nan	nan	nan	nan	nan	nan	nan	nan	nan	nan	nan	nan	nan	nan	nan	nan	nan	nan	nan	nan	nan	nan	nan
0.55	nan	nan	nan	nan	nan	nan	nan	nan	nan	nan	nan	nan	nan	nan	nan	nan	nan	nan	nan	nan	nan	nan	nan	nan	nan	nan	nan	nan	nan	nan	nan	nan	nan	nan	nan	nan	nan	nan	nan	nan	nan	nan	nan	nan	nan	nan	nan	nan	nan
0.6	nan	nan	nan	nan	nan	nan	nan	nan	nan	nan	nan	nan	nan	nan	nan	nan	nan	nan	nan	nan	nan	nan	nan	nan	nan	nan	nan	nan	nan	nan	nan	nan	nan	nan	nan	nan	nan	nan	nan	nan	nan	nan	nan	nan	nan	nan	nan	nan	nan
0.65	nan	nan	nan	nan	nan	nan	nan	nan	nan	nan	nan	nan	nan	nan	nan	nan	nan	nan	nan	nan	nan	nan	nan	nan	nan	nan	nan	nan	nan	nan	nan	nan	nan	nan	nan	nan	nan	nan	nan	nan	nan	nan	nan	nan	nan	nan	nan	nan	nan
0.7	nan	nan	nan	nan	nan	nan	nan	nan	nan	nan	nan	nan	nan	nan	nan	nan	nan	nan	nan	nan	nan	nan	nan	nan	nan	nan	nan	nan	nan	nan	nan	nan	nan	nan	nan	nan	nan	nan	nan	nan	nan	nan	nan	nan	nan	nan	nan	nan	nan
0.75	nan	nan	nan	nan	nan	nan	nan	nan	nan	nan	nan	nan	nan	nan	nan	nan	nan	nan	nan	nan	nan	nan	nan	nan	nan	nan	nan	nan	nan	nan	nan	nan	nan	nan	nan	nan	nan	nan	nan	nan	nan	nan	nan	nan	nan	nan	nan	nan	nan
0.8	nan	nan	nan	nan	nan	nan	nan	nan	nan	nan	nan	nan	nan	nan	nan	nan	nan	nan	nan	nan	nan	nan	nan	nan	nan	nan	nan	nan	nan	nan	nan	nan	nan	nan	nan	nan	nan	nan	nan	nan	nan	nan	nan	nan	nan	nan	nan	nan	nan
0.85	nan	nan	nan	nan	nan	nan	nan	nan	nan	nan	nan	nan	nan	nan	nan	nan	nan	nan	nan	nan	nan	nan	nan	nan	nan	nan	nan	nan	nan	nan	nan	nan	nan	nan	nan	nan	nan	nan	nan	nan	nan	nan	nan	nan	nan	nan	nan	nan	nan
0.9	nan	nan	nan	nan	nan	nan	nan	nan	nan	nan	nan	nan	nan	nan	nan	nan	nan	nan	nan	nan	nan	nan	nan	nan	nan	nan	nan	nan	nan	nan	nan	nan	nan	nan	nan	nan	nan	nan	nan	nan	nan	nan	nan	nan	nan	nan	nan	nan	nan
0.95	nan	nan	nan	nan	nan	nan	nan	nan	nan	nan	nan	nan	nan	nan	nan	nan	nan	nan	nan	nan	nan	nan	nan	nan	nan	nan	nan	nan	nan	nan	nan	nan	nan	nan	nan	nan	nan	nan	nan	nan	nan	nan	nan	nan	nan	nan	nan	nan	nan
1	nan	nan	nan	nan	nan	nan	nan	nan	nan	nan	nan	nan	nan	nan	nan	nan	nan	nan	nan	nan	nan	nan	nan	nan	nan	nan	nan	nan	nan	nan	nan	nan	nan	nan	nan	nan	nan	nan	nan	nan	nan	nan	nan	nan	nan	nan	nan	nan	nan
1.05	nan	nan	nan	nan	nan	nan	nan	nan	nan	nan	nan	nan	nan	nan	nan	nan	nan	nan	nan	nan	nan	nan	nan	nan	nan	nan	nan	nan	nan	nan	nan	nan	nan	nan	nan	nan	nan	nan	nan	nan	nan	nan	nan	nan	nan	nan	nan	nan	nan
1.1	nan	nan	nan	nan	nan	nan	nan	nan	nan	nan	nan	nan	nan	nan	nan	nan	nan	nan	nan	nan	nan	nan	nan	nan	nan	nan	nan	nan	nan	nan	nan	nan	nan	nan	nan	nan	nan	nan	nan	nan	nan	nan	nan	nan	nan	nan	nan	nan	11994
1.15	921935	1.16903e+06	nan	nan	nan	nan	nan	nan	nan	nan	nan	nan	nan	nan	nan	nan	nan	nan	nan	nan	nan	nan	nan	nan	nan	nan	nan	nan	nan	nan	nan	nan	nan	nan	nan	nan	nan	nan	nan	nan	nan	nan	nan	nan	nan	nan	nan	24678.6	20244.6
1.2	840164	2.09474e+06	1.91488e+06	nan	nan	nan	nan	nan	nan	nan	nan	nan	nan	nan	nan	nan	nan	nan	nan	nan	nan	nan	nan	nan	nan	nan	nan	nan	nan	nan	nan	nan	nan	nan	nan	nan	nan	nan	nan	nan	nan	nan	nan	nan	nan	nan	29426.8	27003.1	25635.2
1.25	527771	654302	841199	nan	nan	nan	nan	nan	nan	nan	nan	nan	nan	nan	nan	nan	nan	nan	nan	nan	nan	nan	nan	nan	nan	nan	nan	nan	nan	nan	nan	nan	nan	nan	nan	nan	nan	nan	nan	nan	nan	nan	nan	nan	nan	57821.5	37257.5	46129.7	22816.6
1.3	484630	740170	575156	83161.3	nan	nan	nan	nan	nan	nan	nan	nan	nan	nan	nan	nan	nan	nan	nan	nan	nan	nan	nan	nan	nan	nan	nan	nan	nan	nan	nan	nan	nan	nan	nan	nan	nan	nan	nan	nan	nan	nan	nan	nan	215024	99566.3	134999	37411.8	26277.5
1.35	541760	584925	585198	465466	333947	nan	nan	nan	nan	nan	nan	nan	nan	nan	nan	nan	nan	nan	nan	nan	nan	nan	nan	nan	nan	nan	nan	nan	nan	nan	nan	nan	nan	nan	nan	nan	nan	nan	nan	nan	nan	nan	nan	44800.7	407827	123299	100720	33339.6	28726.4
1.4	547212	503558	342176	332479	229880	15049.4	nan	nan	nan	nan	nan	nan	nan	nan	nan	nan	nan	nan	nan	nan	nan	nan	nan	nan	nan	nan	nan	nan	nan	nan	nan	nan	nan	nan	nan	nan	nan	nan	nan	nan	nan	nan	nan	449633	199564	83242.5	47786.5	77589.7	47893.3
1.45	571376	578161	277847	153497	190481	63804.6	0	nan	nan	nan	nan	nan	nan	nan	nan	nan	nan	nan	nan	nan	nan	nan	nan	nan	nan	nan	nan	nan	nan	nan	nan	nan	nan	nan	nan	nan	nan	nan	nan	nan	nan	nan	396518	349455	222358	127174	73324.4	144998	nan
1.5	543095	437543	431289	127155	29247.1	133840	10684.8	nan	nan	nan	nan	nan	nan	nan	nan	nan	nan	nan	nan	nan	nan	nan	nan	nan	nan	nan	nan	nan	nan	nan	nan	nan	nan	nan	nan	nan	nan	nan	nan	nan	nan	nan	246042	105215	nan	nan	nan	nan	nan
1.55	589098	400558	253518	267094	63245.9	55923.4	99845.5	0	nan	nan	nan	nan	nan	nan	nan	nan	nan	nan	nan	nan	nan	nan	nan	nan	nan	nan	nan	nan	nan	nan	nan	nan	nan	nan	nan	nan	nan	nan	nan	nan	nan	nan	nan	nan	nan	nan	nan	nan	nan
1.6	461458	456333	388651	139968	120081	23400.6	49137.4	11717.1	nan	nan	nan	nan	nan	nan	nan	nan	nan	nan	nan	nan	nan	nan	nan	nan	nan	nan	nan	nan	nan	nan	nan	nan	nan	nan	nan	nan	nan	nan	nan	nan	nan	nan	nan	nan	nan	nan	nan	nan	nan
1.65	264001	493105	356388	164680	127478	54583.6	17657.7	56998	4901.14	nan	nan	nan	nan	nan	nan	nan	nan	nan	nan	nan	nan	nan	nan	nan	nan	nan	nan	nan	nan	nan	nan	nan	nan	nan	nan	nan	nan	nan	nan	nan	nan	nan	nan	nan	nan	nan	nan	nan	nan
1.7	921158	226108	368807	197254	55234.7	56977.1	6071.67	30019	69529.7	0	nan	nan	nan	nan	nan	nan	nan	nan	nan	nan	nan	nan	nan	nan	nan	nan	nan	nan	nan	nan	nan	nan	nan	nan	nan	nan	nan	nan	nan	nan	nan	nan	nan	nan	nan	nan	nan	nan	nan
1.75	654825	124079	416878	191633	45169.7	36987.6	10253.4	35360.3	43407.4	0	nan	nan	nan	nan	nan	nan	nan	nan	nan	nan	nan	nan	nan	nan	nan	nan	nan	nan	nan	nan	nan	nan	nan	nan	nan	nan	nan	nan	nan	nan	nan	nan	nan	nan	nan	nan	nan	nan	nan
1.8	680376	458869	188947	158753	98475.2	13351.7	11814.1	11955.7	40058.4	23945.2	0	nan	nan	nan	nan	nan	nan	nan	nan	nan	nan	nan	nan	nan	nan	nan	nan	nan	nan	nan	nan	nan	nan	nan	nan	nan	nan	nan	nan	nan	nan	nan	nan	nan	nan	nan	nan	nan	nan
1.85	291614	275614	173932	71429.8	77296	23565.7	8035.8	9861.53	15597.9	17716.7	9299.69	nan	nan	nan	nan	nan	nan	nan	nan	nan	nan	nan	nan	nan	nan	nan	nan	nan	nan	nan	nan	nan	nan	nan	nan	nan	nan	nan	nan	nan	nan	nan	nan	nan	nan	nan	nan	nan	nan
1.9	285198	nan	258932	34061.9	54644.8	43910.3	8054.53	9076.68	5598.66	10168.2	0	0	nan	nan	nan	nan	nan	nan	nan	nan	nan	nan	nan	nan	nan	nan	nan	nan	nan	nan	nan	nan	nan	nan	nan	nan	nan	nan	nan	nan	nan	nan	nan	nan	nan	nan	nan	nan	nan
1.95	217918	264651	221615	29318.7	25603.6	28740.8	11779.6	6239.12	6081.72	22311.9	10165.7	4150.3	nan	nan	nan	nan	nan	nan	nan	nan	nan	nan	nan	nan	nan	nan	nan	nan	nan	nan	nan	nan	nan	nan	nan	nan	nan	nan	nan	nan	nan	nan	nan	nan	nan	nan	nan	nan	nan
2	235784	100181	nan	114891	3008.65	29558.6	17997.1	9344.83	10492.6	12301	8914.53	6891.84	nan	nan	nan	nan	nan	nan	nan	nan	nan	nan	nan	nan	nan	nan	nan	nan	nan	nan	nan	nan	nan	nan	nan	nan	nan	nan	nan	nan	nan	nan	nan	nan	nan	nan	nan	nan	nan
2.05	290448	92681.9	106726	45624.7	24818.7	21503.4	15741.9	9720.16	5682.97	8670.39	19589.1	9129.4	15407	nan	nan	nan	nan	nan	nan	nan	nan	nan	nan	nan	nan	nan	nan	nan	nan	nan	nan	nan	nan	nan	nan	nan	nan	nan	nan	nan	nan	nan	nan	nan	nan	nan	nan	nan	nan
2.1	318694	96342.5	60637.4	0	42271.1	8281.09	35277	32051.8	9784.41	5151.9	18205.3	10712.7	0	nan	nan	nan	nan	nan	nan	nan	nan	nan	nan	nan	nan	nan	nan	nan	nan	nan	nan	nan	nan	nan	nan	nan	nan	nan	nan	nan	nan	nan	nan	nan	nan	nan	nan	nan	nan
2.15	203365	205114	49983.9	22182	31871.7	9664.52	76177.3	47702.4	6884.76	8410.89	6404.04	10237.2	10508.6	0	nan	nan	nan	nan	nan	nan	nan	nan	nan	nan	nan	nan	nan	nan	nan	nan	nan	nan	nan	nan	nan	nan	nan	nan	nan	nan	nan	nan	nan	nan	nan	nan	nan	nan	nan
2.2	141606	273011	32377.2	30389.1	13347.3	17083.1	9494.62	47781.4	13677.9	8707.29	6790.73	8749.09	6804.58	16447.3	nan	nan	nan	nan	nan	nan	nan	nan	nan	nan	nan	nan	nan	nan	nan	nan	nan	nan	nan	nan	nan	nan	nan	nan	nan	nan	nan	nan	nan	nan	nan	nan	nan	nan	nan
2.25	94128.3	192866	102897	18602.9	nan	10276.4	10179.1	41425.9	31681.8	11406.1	7643.98	6559.06	8606.48	nan	nan	nan	nan	nan	nan	nan	nan	nan	nan	nan	nan	nan	nan	nan	nan	nan	nan	nan	nan	nan	nan	nan	nan	nan	nan	nan	nan	nan	nan	nan	nan	nan	nan	nan	nan
2.3	340521	102610	115980	17682.6	16218.8	11471.4	17375.6	49925.5	33785.1	8059.02	7802.83	8121.35	10115.4	9525.44	nan	nan	nan	nan	nan	nan	nan	nan	nan	nan	nan	nan	nan	nan	nan	nan	nan	nan	nan	nan	nan	nan	nan	nan	nan	nan	nan	nan	nan	nan	nan	nan	nan	nan	nan
2.35	253994	60412.6	87024.4	17943	16425.9	nan	8659.03	20573.4	32037.8	25281.6	9670.57	6689.04	15221.5	9190.34	nan	nan	nan	nan	nan	nan	nan	nan	nan	nan	nan	nan	nan	nan	nan	nan	nan	nan	nan	nan	nan	nan	nan	nan	nan	nan	nan	nan	nan	nan	nan	nan	nan	nan	nan
2.4	222656	31194.2	42200.3	42006.9	12503.4	nan	9142.31	12506.6	27380.2	27950.2	8560.28	7997.29	12547.3	7990.14	nan	nan	nan	nan	nan	nan	nan	nan	nan	nan	nan	nan	nan	nan	nan	nan	nan	nan	nan	nan	nan	nan	nan	nan	nan	nan	nan	nan	nan	nan	nan	nan	nan	nan	nan
2.45	218997	143027	27994.8	45321.5	17561.2	12020.6	10870.6	10694.6	3269.34	14294.9	12776.4	6720.76	7376.74	11383.8	15768.3	nan	nan	nan	nan	nan	nan	nan	nan	nan	nan	nan	nan	nan	nan	nan	nan	nan	nan	nan	nan	nan	nan	nan	nan	nan	nan	nan	nan	nan	nan	nan	nan	nan	nan
2.5	127977	214627	38055.1	44026.5	16707.5	10139.5	nan	11504	4405.47	33992.8	11936.5	8105.69	5587.79	25380.2	11947.5	nan	nan	nan	nan	nan	nan	nan	nan	nan	nan	nan	nan	nan	nan	nan	nan	nan	nan	nan	nan	nan	nan	nan	nan	nan	nan	nan	nan	nan	nan	nan	nan	nan	nan
2.55	99158.2	98923.1	46566.2	30676	17771.4	9367.22	27869.2	9060.61	7706.78	18104.6	19336.5	9303.01	5327.62	5512.59	24441.8	nan	nan	nan	nan	nan	nan	nan	nan	nan	nan	nan	nan	nan	nan	nan	nan	nan	nan	nan	nan	nan	nan	nan	nan	nan	nan	nan	nan	nan	nan	nan	nan	nan	nan
2.6	101233	112185	28702.9	19235.7	35267.7	10261.7	9825.24	5604.79	7438.5	5947.32	12338	11741.6	6390.56	4431.9	57026.5	7281.02	nan	nan	nan	nan	nan	nan	nan	nan	nan	nan	nan	nan	nan	nan	nan	nan	nan	nan	nan	nan	nan	nan	nan	nan	nan	nan	nan	nan	nan	nan	nan	nan	nan
2.65	96175	85734.3	41592.1	13041.8	17279.5	8278.16	12797.5	nan	4902.5	0	7495.7	15783.9	8101.12	6194.43	176044	20790.6	nan	nan	nan	nan	nan	nan	nan	nan	nan	nan	nan	nan	nan	nan	nan	nan	nan	nan	nan	nan	nan	nan	nan	nan	nan	nan	nan	nan	nan	nan	nan	nan	nan
2.7	nan	123497	34530.3	15396.3	11803.7	9389.72	8923.72	nan	8974.03	7369.13	7246.77	15675.5	8450.39	7557.44	66997.5	29991.3	nan	nan	nan	nan	nan	nan	nan	nan	nan	nan	nan	nan	nan	nan	nan	nan	nan	nan	nan	nan	nan	nan	nan	nan	nan	nan	nan	nan	nan	nan	nan	nan	nan
2.75	nan	111743	65248.9	13592.7	10861.4	34915.4	15594.6	5051.09	8978.63	9105.8	11207.9	10801.2	11067.2	8936.21	5867.01	55625.9	nan	nan	nan	nan	nan	nan	nan	nan	nan	nan	nan	nan	nan	nan	nan	nan	nan	nan	nan	nan	nan	nan	nan	nan	nan	nan	nan	nan	nan	nan	nan	nan	nan
2.8	nan	44701.9	41866.2	31973.3	12622.3	25296.1	14537.5	8660.91	nan	6796.65	5619.15	8270.84	19730.1	8863.12	7909.73	56555.6	9219.45	nan	nan	nan	nan	nan	nan	nan	nan	nan	nan	nan	nan	nan	nan	nan	nan	nan	nan	nan	nan	nan	nan	nan	nan	nan	nan	nan	nan	nan	nan	nan	nan
2.85	nan	41410.9	63057.8	25049.5	14769.2	16695.2	8026.45	10062.3	nan	7492.46	4011.37	9955.51	15131.3	9535.06	6925.77	28020.1	31069.1	nan	nan	nan	nan	nan	nan	nan	nan	nan	nan	nan	nan	nan	nan	nan	nan	nan	nan	nan	nan	nan	nan	nan	nan	nan	nan	nan	nan	nan	nan	nan	nan
2.9	nan	nan	81046.2	33995.8	24988.8	11947.5	11334	9145.95	8011.59	11379.3	5514.43	7679.95	16285	11172	8440.38	11833.7	nan	nan	nan	nan	nan	nan	nan	nan	nan	nan	nan	nan	nan	nan	nan	nan	nan	nan	nan	nan	nan	nan	nan	nan	nan	nan	nan	nan	nan	nan	nan	nan	nan
2.95	nan	nan	63875.1	46205.6	14610.4	7605.93	16565.8	9421.54	10136.2	32657	8733.71	7032.51	13190.5	10437.8	13389.6	8124.16	nan	nan	nan	nan	nan	nan	nan	nan	nan	nan	nan	nan	nan	nan	nan	nan	nan	nan	nan	nan	nan	nan	nan	nan	nan	nan	nan	nan	nan	nan	nan	nan	nan
3	nan	nan	7627.25	37494.9	8483.15	10314.8	18308	6864.29	8356.09	nan	7615.66	10124.9	11429.7	9911.65	11332.7	5029.46	nan	nan	nan	nan	nan	nan	nan	nan	nan	nan	nan	nan	nan	nan	nan	nan	nan	nan	nan	nan	nan	nan	nan	nan	nan	nan	nan	nan	nan	nan	nan	nan	nan
3.05	nan	nan	9739.07	21721.8	18011.6	10867.1	15948.9	14710.3	8231.35	0	8881.1	12630.8	10689.4	10538.8	10225.5	0	nan	nan	nan	nan	nan	nan	nan	nan	nan	nan	nan	nan	nan	nan	nan	nan	nan	nan	nan	nan	nan	nan	nan	nan	nan	nan	nan	nan	nan	nan	nan	nan	nan
3.1	nan	nan	nan	15156.1	15128.1	7771.45	10699.6	12835.2	13014.5	9152.92	9277.67	9384.14	8895.51	14409.6	15009.7	nan	nan	nan	nan	nan	nan	nan	nan	nan	nan	nan	nan	nan	nan	nan	nan	nan	nan	nan	nan	nan	nan	nan	nan	nan	nan	nan	nan	nan	nan	nan	nan	nan	nan
3.15	nan	nan	nan	12898	12682.8	11245.5	6866.91	18233.2	9334.7	10233.1	nan	6874.7	13071.3	12639.7	8940.51	nan	nan	nan	nan	nan	nan	nan	nan	nan	nan	nan	nan	nan	nan	nan	nan	nan	nan	nan	nan	nan	nan	nan	nan	nan	nan	nan	nan	nan	nan	nan	nan	nan	nan
3.2	nan	nan	nan	10818.2	11429.5	11373.3	8779.77	20482.8	8555.95	8160.27	nan	7732.9	13923.5	18356.6	14160.3	nan	nan	nan	nan	nan	nan	nan	nan	nan	nan	nan	nan	nan	nan	nan	nan	nan	nan	nan	nan	nan	nan	nan	nan	nan	nan	nan	nan	nan	nan	nan	nan	nan	nan
3.25	nan	nan	nan	10744.6	13927.2	13667.6	10281.7	14678.2	10637.7	11321	5042.37	8891.8	10099.8	15365	31620.5	nan	nan	nan	nan	nan	nan	nan	nan	nan	nan	nan	nan	nan	nan	nan	nan	nan	nan	nan	nan	nan	nan	nan	nan	nan	nan	nan	nan	nan	nan	nan	nan	nan	nan
3.3	nan	nan	nan	27261.7	13753.6	13997.5	12037.5	10125.5	18072	10511.3	7422.87	11694	11290.9	11813.1	104469	nan	nan	nan	nan	nan	nan	nan	nan	nan	nan	nan	nan	nan	nan	nan	nan	nan	nan	nan	nan	nan	nan	nan	nan	nan	nan	nan	nan	nan	nan	nan	nan	nan	nan
3.35	nan	nan	nan	nan	14476.4	16919.9	8460.74	9200.11	17432	9392.31	11281.8	nan	8911.82	7617.67	nan	nan	nan	nan	nan	nan	nan	nan	nan	nan	nan	nan	nan	nan	nan	nan	nan	nan	nan	nan	nan	nan	nan	nan	nan	nan	nan	nan	nan	nan	nan	nan	nan	nan	nan
3.4	nan	nan	nan	nan	13911.1	16016.2	11142.5	6149.03	13055.1	10450.3	10057	nan	11370.5	10496.8	nan	nan	nan	nan	nan	nan	nan	nan	nan	nan	nan	nan	nan	nan	nan	nan	nan	nan	nan	nan	nan	nan	nan	nan	nan	nan	nan	nan	nan	nan	nan	nan	nan	nan	nan
3.45	nan	nan	nan	nan	12461.9	16888	8605.56	10621.7	18690.1	13589.3	10423.1	11396.4	8821.39	nan	nan	nan	nan	nan	nan	nan	nan	nan	nan	nan	nan	nan	nan	nan	nan	nan	nan	nan	nan	nan	nan	nan	nan	nan	nan	nan	nan	nan	nan	nan	nan	nan	nan	nan	nan
3.5	nan	nan	nan	nan	13117.3	13963.5	12978.4	12352.3	13242.2	14085	12453.4	9979.1	7298.36	0	nan	nan	nan	nan	nan	nan	nan	nan	nan	nan	nan	nan	nan	nan	nan	nan	nan	nan	nan	nan	nan	nan	nan	nan	nan	nan	nan	nan	nan	nan	nan	nan	nan	nan	nan
3.55	nan	nan	nan	nan	0	10743.3	12596.3	10706.2	10116.4	26090.7	10041.1	15089.2	nan	nan	nan	nan	nan	nan	nan	nan	nan	nan	nan	nan	nan	nan	nan	nan	nan	nan	nan	nan	nan	nan	nan	nan	nan	nan	nan	nan	nan	nan	nan	nan	nan	nan	nan	nan	nan
3.6	nan	nan	nan	nan	nan	10561.9	14856.8	9333.86	6416.64	36880.2	7333.38	19070.7	nan	nan	nan	nan	nan	nan	nan	nan	nan	nan	nan	nan	nan	nan	nan	nan	nan	nan	nan	nan	nan	nan	nan	nan	nan	nan	nan	nan	nan	nan	nan	nan	nan	nan	nan	nan	nan
3.65	nan	nan	nan	nan	nan	8198.82	14986.4	7981.55	7817.26	34254.5	9070.4	18654.7	nan	nan	nan	nan	nan	nan	nan	nan	nan	nan	nan	nan	nan	nan	nan	nan	nan	nan	nan	nan	nan	nan	nan	nan	nan	nan	nan	nan	nan	nan	nan	nan	nan	nan	nan	nan	nan
3.7	nan	nan	nan	nan	nan	9525.79	12169.6	17671.7	11085.5	19182.2	25407.8	14482.7	nan	nan	nan	nan	nan	nan	nan	nan	nan	nan	nan	nan	nan	nan	nan	nan	nan	nan	nan	nan	nan	nan	nan	nan	nan	nan	nan	nan	nan	nan	nan	nan	nan	nan	nan	nan	nan
3.75	nan	nan	nan	nan	nan	11844.4	11243.7	14315.3	9344.3	9080.42	40707.9	10994.7	26228.4	nan	nan	nan	nan	nan	nan	nan	nan	nan	nan	nan	nan	nan	nan	nan	nan	nan	nan	nan	nan	nan	nan	nan	nan	nan	nan	nan	nan	nan	nan	nan	nan	nan	nan	nan	nan
3.8	nan	nan	nan	nan	nan	10537.8	11175.2	12518.3	10804.9	7154.64	27543.8	11208.4	nan	nan	nan	nan	nan	nan	nan	nan	nan	nan	nan	nan	nan	nan	nan	nan	nan	nan	nan	nan	nan	nan	nan	nan	nan	nan	nan	nan	nan	nan	nan	nan	nan	nan	nan	nan	nan
3.85	nan	nan	nan	nan	nan	nan	12237	13708.5	9369.1	10030.8	38652.7	6974.6	nan	nan	nan	nan	nan	nan	nan	nan	nan	nan	nan	nan	nan	nan	nan	nan	nan	nan	nan	nan	nan	nan	nan	nan	nan	nan	nan	nan	nan	nan	nan	nan	nan	nan	nan	nan	nan
3.9	nan	nan	nan	nan	nan	nan	10294.4	12044.4	9518.15	7265.7	21317.9	26223.7	nan	nan	nan	nan	nan	nan	nan	nan	nan	nan	nan	nan	nan	nan	nan	nan	nan	nan	nan	nan	nan	nan	nan	nan	nan	nan	nan	nan	nan	nan	nan	nan	nan	nan	nan	nan	nan
3.95	nan	nan	nan	nan	nan	nan	6309.79	13186.9	16851.2	7322.1	12712.1	39701.7	nan	nan	nan	nan	nan	nan	nan	nan	nan	nan	nan	nan	nan	nan	nan	nan	nan	nan	nan	nan	nan	nan	nan	nan	nan	nan	nan	nan	nan	nan	nan	nan	nan	nan	nan	nan	nan
4	nan	nan	nan	nan	nan	nan	8572.49	11590.5	16314.6	10241.9	13021.3	18200.5	nan	nan	nan	nan	nan	nan	nan	nan	nan	nan	nan	nan	nan	nan	nan	nan	nan	nan	nan	nan	nan	nan	nan	nan	nan	nan	nan	nan	nan	nan	nan	nan	nan	nan	nan	nan	nan
4.05	nan	nan	nan	nan	nan	nan	9905.22	16387.5	13025.5	9341.33	4503.6	14008.4	nan	nan	nan	nan	nan	nan	nan	nan	nan	nan	nan	nan	nan	nan	nan	nan	nan	nan	nan	nan	nan	nan	nan	nan	nan	nan	nan	nan	nan	nan	nan	nan	nan	nan	nan	nan	nan
4.1	nan	nan	nan	nan	nan	nan	17630	14433.8	18113.4	8708.75	9686.37	nan	nan	nan	nan	nan	nan	nan	nan	nan	nan	nan	nan	nan	nan	nan	nan	nan	nan	nan	nan	nan	nan	nan	nan	nan	nan	nan	nan	nan	nan	nan	nan	nan	nan	nan	nan	nan	nan
4.15	nan	nan	nan	nan	nan	nan	nan	9240.89	15498.5	8830.17	8127.51	nan	nan	nan	nan	nan	nan	nan	nan	nan	nan	nan	nan	nan	nan	nan	nan	nan	nan	nan	nan	nan	nan	nan	nan	nan	nan	nan	nan	nan	nan	nan	nan	nan	nan	nan	nan	nan	nan
4.2	nan	nan	nan	nan	nan	nan	nan	10846.3	14942	19346.8	7972.66	nan	nan	nan	nan	nan	nan	nan	nan	nan	nan	nan	nan	nan	nan	nan	nan	nan	nan	nan	nan	nan	nan	nan	nan	nan	nan	nan	nan	nan	nan	nan	nan	nan	nan	nan	nan	nan	nan
4.25	nan	nan	nan	nan	nan	nan	nan	11939.1	14672.8	22961	10671.3	nan	nan	nan	nan	nan	nan	nan	nan	nan	nan	nan	nan	nan	nan	nan	nan	nan	nan	nan	nan	nan	nan	nan	nan	nan	nan	nan	nan	nan	nan	nan	nan	nan	nan	nan	nan	nan	nan
4.3	nan	nan	nan	nan	nan	nan	nan	15206.1	13421.7	19186.6	6599.08	nan	nan	nan	nan	nan	nan	nan	nan	nan	nan	nan	nan	nan	nan	nan	nan	nan	nan	nan	nan	nan	nan	nan	nan	nan	nan	nan	nan	nan	nan	nan	nan	nan	nan	nan	nan	nan	nan
4.35	nan	nan	nan	nan	nan	nan	nan	14156.7	18443.2	25940.7	nan	nan	nan	nan	nan	nan	nan	nan	nan	nan	nan	nan	nan	nan	nan	nan	nan	nan	nan	nan	nan	nan	nan	nan	nan	nan	nan	nan	nan	nan	nan	nan	nan	nan	nan	nan	nan	nan	nan
4.4	nan	nan	nan	nan	nan	nan	nan	17614.8	14895.4	21477.1	nan	nan	nan	nan	nan	nan	nan	nan	nan	nan	nan	nan	nan	nan	nan	nan	nan	nan	nan	nan	nan	nan	nan	nan	nan	nan	nan	nan	nan	nan	nan	nan	nan	nan	nan	nan	nan	nan	nan
4.45	nan	nan	nan	nan	nan	nan	nan	nan	13897.9	17983.5	nan	nan	nan	nan	nan	nan	nan	nan	nan	nan	nan	nan	nan	nan	nan	nan	nan	nan	nan	nan	nan	nan	nan	nan	nan	nan	nan	nan	nan	nan	nan	nan	nan	nan	nan	nan	nan	nan	nan
4.5	nan	nan	nan	nan	nan	nan	nan	nan	11538.5	10689.9	nan	nan	nan	nan	nan	nan	nan	nan	nan	nan	nan	nan	nan	nan	nan	nan	nan	nan	nan	nan	nan	nan	nan	nan	nan	nan	nan	nan	nan	nan	nan	nan	nan	nan	nan	nan	nan	nan	nan
4.55	nan	nan	nan	nan	nan	nan	nan	nan	9760.3	9262.46	nan	nan	nan	nan	nan	nan	nan	nan	nan	nan	nan	nan	nan	nan	nan	nan	nan	nan	nan	nan	nan	nan	nan	nan	nan	nan	nan	nan	nan	nan	nan	nan	nan	nan	nan	nan	nan	nan	nan
4.6	nan	nan	nan	nan	nan	nan	nan	nan	12559.7	8514.98	nan	nan	nan	nan	nan	nan	nan	nan	nan	nan	nan	nan	nan	nan	nan	nan	nan	nan	nan	nan	nan	nan	nan	nan	nan	nan	nan	nan	nan	nan	nan	nan	nan	nan	nan	nan	nan	nan	nan
4.65	nan	nan	nan	nan	nan	nan	nan	nan	11601.6	43541.1	nan	nan	nan	nan	nan	nan	nan	nan	nan	nan	nan	nan	nan	nan	nan	nan	nan	nan	nan	nan	nan	nan	nan	nan	nan	nan	nan	nan	nan	nan	nan	nan	nan	nan	nan	nan	nan	nan	nan
4.7	nan	nan	nan	nan	nan	nan	nan	nan	19571.5	nan	nan	nan	nan	nan	nan	nan	nan	nan	nan	nan	nan	nan	nan	nan	nan	nan	nan	nan	nan	nan	nan	nan	nan	nan	nan	nan	nan	nan	nan	nan	nan	nan	nan	nan	nan	nan	nan	nan	nan
4.75	nan	nan	nan	nan	nan	nan	nan	nan	16076.8	11976.5	nan	nan	nan	nan	nan	nan	nan	nan	nan	nan	nan	nan	nan	nan	nan	nan	nan	nan	nan	nan	nan	nan	nan	nan	nan	nan	nan	nan	nan	nan	nan	nan	nan	nan	nan	nan	nan	nan	nan
4.8	nan	nan	nan	nan	nan	nan	nan	nan	nan	17883.4	nan	nan	nan	nan	nan	nan	nan	nan	nan	nan	nan	nan	nan	nan	nan	nan	nan	nan	nan	nan	nan	nan	nan	nan	nan	nan	nan	nan	nan	nan	nan	nan	nan	nan	nan	nan	nan	nan	nan
4.85	nan	nan	nan	nan	nan	nan	nan	nan	nan	nan	nan	nan	nan	nan	nan	nan	nan	nan	nan	nan	nan	nan	nan	nan	nan	nan	nan	nan	nan	nan	nan	nan	nan	nan	nan	nan	nan	nan	nan	nan	nan	nan	nan	nan	nan	nan	nan	nan	nan
4.9	nan	nan	nan	nan	nan	nan	nan	nan	nan	nan	nan	nan	nan	nan	nan	nan	nan	nan	nan	nan	nan	nan	nan	nan	nan	nan	nan	nan	nan	nan	nan	nan	nan	nan	nan	nan	nan	nan	nan	nan	nan	nan	nan	nan	nan	nan	nan	nan	nan
4.95	nan	nan	nan	nan	nan	nan	nan	nan	nan	nan	nan	nan	nan	nan	nan	nan	nan	nan	nan	nan	nan	nan	nan	nan	nan	nan	nan	nan	nan	nan	nan	nan	nan	nan	nan	nan	nan	nan	nan	nan	nan	nan	nan	nan	nan	nan	nan	nan	nan
5	nan	nan	nan	nan	nan	nan	nan	nan	nan	nan	nan	nan	nan	nan	nan	nan	nan	nan	nan	nan	nan	nan	nan	nan	nan	nan	nan	nan	nan	nan	nan	nan	nan	nan	nan	nan	nan	nan	nan	nan	nan	nan	nan	nan	nan	nan	nan	nan	nan
5.05	nan	nan	nan	nan	nan	nan	nan	nan	nan	nan	nan	nan	nan	nan	nan	nan	nan	nan	nan	nan	nan	nan	nan	nan	nan	nan	nan	nan	nan	nan	nan	nan	nan	nan	nan	nan	nan	nan	nan	nan	nan	nan	nan	nan	nan	nan	nan	nan	nan
5.1	nan	nan	nan	nan	nan	nan	nan	nan	nan	nan	nan	nan	nan	nan	nan	nan	nan	nan	nan	nan	nan	nan	nan	nan	nan	nan	nan	nan	nan	nan	nan	nan	nan	nan	nan	nan	nan	nan	nan	nan	nan	nan	nan	nan	nan	nan	nan	nan	nan
5.15	nan	nan	nan	nan	nan	nan	nan	nan	nan	nan	nan	nan	nan	nan	nan	nan	nan	nan	nan	nan	nan	nan	nan	nan	nan	nan	nan	nan	nan	nan	nan	nan	nan	nan	nan	nan	nan	nan	nan	nan	nan	nan	nan	nan	nan	nan	nan	nan	nan
5.2	nan	nan	nan	nan	nan	nan	nan	nan	nan	nan	nan	nan	nan	nan	nan	nan	nan	nan	nan	nan	nan	nan	nan	nan	nan	nan	nan	nan	nan	nan	nan	nan	nan	nan	nan	nan	nan	nan	nan	nan	nan	nan	nan	nan	nan	nan	nan	nan	nan
5.25	nan	nan	nan	nan	nan	nan	nan	nan	nan	nan	nan	nan	nan	nan	nan	nan	nan	nan	nan	nan	nan	nan	nan	nan	nan	nan	nan	nan	nan	nan	nan	nan	nan	nan	nan	nan	nan	nan	nan	nan	nan	nan	nan	nan	nan	nan	nan	nan	nan
5.3	nan	nan	nan	nan	nan	nan	nan	nan	nan	nan	nan	nan	nan	nan	nan	nan	nan	nan	nan	nan	nan	nan	nan	nan	nan	nan	nan	nan	nan	nan	nan	nan	nan	nan	nan	nan	nan	nan	nan	nan	nan	nan	nan	nan	nan	nan	nan	nan	nan
5.35	nan	nan	nan	nan	nan	nan	nan	nan	nan	nan	nan	nan	nan	nan	nan	nan	nan	nan	nan	nan	nan	nan	nan	nan	nan	nan	nan	nan	nan	nan	nan	nan	nan	nan	nan	nan	nan	nan	nan	nan	nan	nan	nan	nan	nan	nan	nan	nan	nan
5.4	nan	nan	nan	nan	nan	nan	nan	nan	nan	nan	nan	nan	nan	nan	nan	nan	nan	nan	nan	nan	nan	nan	nan	nan	nan	nan	nan	nan	nan	nan	nan	nan	nan	nan	nan	nan	nan	nan	nan	nan	nan	nan	nan	nan	nan	nan	nan	nan	nan
5.45	nan	nan	nan	nan	nan	nan	nan	nan	nan	nan	nan	nan	nan	nan	nan	nan	nan	nan	nan	nan	nan	nan	nan	nan	nan	nan	nan	nan	nan	nan	nan	nan	nan	nan	nan	nan	nan	nan	nan	nan	nan	nan	nan	nan	nan	nan	nan	nan	nan
5.5	nan	nan	nan	nan	nan	nan	nan	nan	nan	nan	nan	nan	nan	nan	nan	nan	nan	nan	nan	nan	nan	nan	nan	nan	nan	nan	nan	nan	nan	nan	nan	nan	nan	nan	nan	nan	nan	nan	nan	nan	nan	nan	nan	nan	nan	nan	nan	nan	nan
5.55	nan	nan	nan	nan	nan	nan	nan	nan	nan	nan	nan	nan	nan	nan	nan	nan	nan	nan	nan	nan	nan	nan	nan	nan	nan	nan	nan	nan	nan	nan	nan	nan	nan	nan	nan	nan	nan	nan	nan	nan	nan	nan	nan	nan	nan	nan	nan	nan	nan
5.6	nan	nan	nan	nan	nan	nan	nan	nan	nan	nan	nan	nan	nan	nan	nan	nan	nan	nan	nan	nan	nan	nan	nan	nan	nan	nan	nan	nan	nan	nan	nan	nan	nan	nan	nan	nan	nan	nan	nan	nan	nan	nan	nan	nan	nan	nan	nan	nan	nan
5.65	nan	nan	nan	nan	nan	nan	nan	nan	nan	nan	nan	nan	nan	nan	nan	nan	nan	nan	nan	nan	nan	nan	nan	nan	nan	nan	nan	nan	nan	nan	nan	nan	nan	nan	nan	nan	nan	nan	nan	nan	nan	nan	nan	nan	nan	nan	nan	nan	nan
5.7	nan	nan	nan	nan	nan	nan	nan	nan	nan	nan	nan	nan	nan	nan	nan	nan	nan	nan	nan	nan	nan	nan	nan	nan	nan	nan	nan	nan	nan	nan	nan	nan	nan	nan	nan	nan	nan	nan	nan	nan	nan	nan	nan	nan	nan	nan	nan	nan	nan
5.75	nan	nan	nan	nan	nan	nan	nan	nan	nan	nan	nan	nan	nan	nan	nan	nan	nan	nan	nan	nan	nan	nan	nan	nan	nan	nan	nan	nan	nan	nan	nan	nan	nan	nan	nan	nan	nan	nan	nan	nan	nan	nan	nan	nan	nan	nan	nan	nan	nan
5.8	nan	nan	nan	nan	nan	nan	nan	nan	nan	nan	nan	nan	nan	nan	nan	nan	nan	nan	nan	nan	nan	nan	nan	nan	nan	nan	nan	nan	nan	nan	nan	nan	nan	nan	nan	nan	nan	nan	nan	nan	nan	nan	nan	nan	nan	nan	nan	nan	nan
5.85	nan	nan	nan	nan	nan	nan	nan	nan	nan	nan	nan	nan	nan	nan	nan	nan	nan	nan	nan	nan	nan	nan	nan	nan	nan	nan	nan	nan	nan	nan	nan	nan	nan	nan	nan	nan	nan	nan	nan	nan	nan	nan	nan	nan	nan	nan	nan	nan	nan
5.9	nan	nan	nan	nan	nan	nan	nan	nan	nan	nan	nan	nan	nan	nan	nan	nan	nan	nan	nan	nan	nan	nan	nan	nan	nan	nan	nan	nan	nan	nan	nan	nan	nan	nan	nan	nan	nan	nan	nan	nan	nan	nan	nan	nan	nan	nan	nan	nan	nan
5.95	nan	nan	nan	nan	nan	nan	nan	nan	nan	nan	nan	nan	nan	nan	nan	nan	nan	nan	nan	nan	nan	nan	nan	nan	nan	nan	nan	nan	nan	nan	nan	nan	nan	nan	nan	nan	nan	nan	nan	nan	nan	nan	nan	nan	nan	nan	nan	nan	nan
6	nan	nan	nan	nan	nan	nan	nan	nan	nan	nan	nan	nan	nan	nan	nan	nan	nan	nan	nan	nan	nan	nan	nan	nan	nan	nan	nan	nan	nan	nan	nan	nan	nan	nan	nan	nan	nan	nan	nan	nan	nan	nan	nan	nan	nan	nan	nan	nan	nan
6.05	nan	nan	nan	nan	nan	nan	nan	nan	nan	nan	nan	nan	nan	nan	nan	nan	nan	nan	nan	nan	nan	nan	nan	nan	nan	nan	nan	nan	nan	nan	nan	nan	nan	nan	nan	nan	nan	nan	nan	nan	nan	nan	nan	nan	nan	nan	nan	nan	nan
6.1	nan	nan	nan	nan	nan	nan	nan	nan	nan	nan	nan	nan	nan	nan	nan	nan	nan	nan	nan	nan	nan	nan	nan	nan	nan	nan	nan	nan	nan	nan	nan	nan	nan	nan	nan	nan	nan	nan	nan	nan	nan	nan	nan	nan	nan	nan	nan	nan	nan
6.15	nan	nan	nan	nan	nan	nan	nan	nan	nan	nan	nan	nan	nan	nan	nan	nan	nan	nan	nan	nan	nan	nan	nan	nan	nan	nan	nan	nan	nan	nan	nan	nan	nan	nan	nan	nan	nan	nan	nan	nan	nan	nan	nan	nan	nan	nan	nan	nan	nan
6.2	nan	nan	nan	nan	nan	nan	nan	nan	nan	nan	nan	nan	nan	nan	nan	nan	nan	nan	nan	nan	nan	nan	nan	nan	nan	nan	nan	nan	nan	nan	nan	nan	nan	nan	nan	nan	nan	nan	nan	nan	nan	nan	nan	nan	nan	nan	nan	nan	nan
6.25	nan	nan	nan	nan	nan	nan	nan	nan	nan	nan	nan	nan	nan	nan	nan	nan	nan	nan	nan	nan	nan	nan	nan	nan	nan	nan	nan	nan	nan	nan	nan	nan	nan	nan	nan	nan	nan	nan	nan	nan	nan	nan	nan	nan	nan	nan	nan	nan	nan
6.3	nan	nan	nan	nan	nan	nan	nan	nan	nan	nan	nan	nan	nan	nan	nan	nan	nan	nan	nan	nan	nan	nan	nan	nan	nan	nan	nan	nan	nan	nan	nan	nan	nan	nan	nan	nan	nan	nan	nan	nan	nan	nan	nan	nan	nan	nan	nan	nan	nan
6.35	nan	nan	nan	nan	nan	nan	nan	nan	nan	nan	nan	nan	nan	nan	nan	nan	nan	nan	nan	nan	nan	nan	nan	nan	nan	nan	nan	nan	nan	nan	nan	nan	nan	nan	nan	nan	nan	nan	nan	nan	nan	nan	nan	nan	nan	nan	nan	nan	nan
6.4	nan	nan	nan	nan	nan	nan	nan	nan	nan	nan	nan	nan	nan	nan	nan	nan	nan	nan	nan	nan	nan	nan	nan	nan	nan	nan	nan	nan	nan	nan	nan	nan	nan	nan	nan	nan	nan	nan	nan	nan	nan	nan	nan	nan	nan	nan	nan	nan	nan
6.45	nan	nan	nan	nan	nan	nan	nan	nan	nan	nan	nan	nan	nan	nan	nan	nan	nan	nan	nan	nan	nan	nan	nan	nan	nan	nan	nan	nan	nan	nan	nan	nan	nan	nan	nan	nan	nan	nan	nan	nan	nan	nan	nan	nan	nan	nan	nan	nan	nan
6.5	nan	nan	nan	nan	nan	nan	nan	nan	nan	nan	nan	nan	nan	nan	nan	nan	nan	nan	nan	nan	nan	nan	nan	nan	nan	nan	nan	nan	nan	nan	nan	nan	nan	nan	nan	nan	nan	nan	nan	nan	nan	nan	nan	nan	nan	nan	nan	nan	nan
6.55	nan	nan	nan	nan	nan	nan	nan	nan	nan	nan	nan	nan	nan	nan	nan	nan	nan	nan	nan	nan	nan	nan	nan	nan	nan	nan	nan	nan	nan	nan	nan	nan	nan	nan	nan	nan	nan	nan	nan	nan	nan	nan	nan	nan	nan	nan	nan	nan	nan
6.6	nan	nan	nan	nan	nan	nan	nan	nan	nan	nan	nan	nan	nan	nan	nan	nan	nan	nan	nan	nan	nan	nan	nan	nan	nan	nan	nan	nan	nan	nan	nan	nan	nan	nan	nan	nan	nan	nan	nan	nan	nan	nan	nan	nan	nan	nan	nan	nan	nan
6.65	nan	nan	nan	nan	nan	nan	nan	nan	nan	nan	nan	nan	nan	nan	nan	nan	nan	nan	nan	nan	nan	nan	nan	nan	nan	nan	nan	nan	nan	nan	nan	nan	nan	nan	nan	nan	nan	nan	nan	nan	nan	nan	nan	nan	nan	nan	nan	nan	nan
6.7	nan	nan	nan	nan	nan	nan	nan	nan	nan	nan	nan	nan	nan	nan	nan	nan	nan	nan	nan	nan	nan	nan	nan	nan	nan	nan	nan	nan	nan	nan	nan	nan	nan	nan	nan	nan	nan	nan	nan	nan	nan	nan	nan	nan	nan	nan	nan	nan	nan
6.75	nan	nan	nan	nan	nan	nan	nan	nan	nan	nan	nan	nan	nan	nan	nan	nan	nan	nan	nan	nan	nan	nan	nan	nan	nan	nan	nan	nan	nan	nan	nan	nan	nan	nan	nan	nan	nan	nan	nan	nan	nan	nan	nan	nan	nan	nan	nan	nan	nan
6.8	nan	nan	nan	nan	nan	nan	nan	nan	nan	nan	nan	nan	nan	nan	nan	nan	nan	nan	nan	nan	nan	nan	nan	nan	nan	nan	nan	nan	nan	nan	nan	nan	nan	nan	nan	nan	nan	nan	nan	nan	nan	nan	nan	nan	nan	nan	nan	nan	nan
6.85	nan	nan	nan	nan	nan	nan	nan	nan	nan	nan	nan	nan	nan	nan	nan	nan	nan	nan	nan	nan	nan	nan	nan	nan	nan	nan	nan	nan	nan	nan	nan	nan	nan	nan	nan	nan	nan	nan	nan	nan	nan	nan	nan	nan	nan	nan	nan	nan	nan
6.9	nan	nan	nan	nan	nan	nan	nan	nan	nan	nan	nan	nan	nan	nan	nan	nan	nan	nan	nan	nan	nan	nan	nan	nan	nan	nan	nan	nan	nan	nan	nan	nan	nan	nan	nan	nan	nan	nan	nan	nan	nan	nan	nan	nan	nan	nan	nan	nan	nan
6.95	nan	nan	nan	nan	nan	nan	nan	nan	nan	nan	nan	nan	nan	nan	nan	nan	nan	nan	nan	nan	nan	nan	nan	nan	nan	nan	nan	nan	nan	nan	nan	nan	nan	nan	nan	nan	nan	nan	nan	nan	nan	nan	nan	nan	nan	nan	nan	nan	nan
7	nan	nan	nan	nan	nan	nan	nan	nan	nan	nan	nan	nan	nan	nan	nan	nan	nan	nan	nan	nan	nan	nan	nan	nan	nan	nan	nan	nan	nan	nan	nan	nan	nan	nan	nan	nan	nan	nan	nan	nan	nan	nan	nan	nan	nan	nan	nan	nan	nan
7.05	nan	nan	nan	nan	nan	nan	nan	nan	nan	nan	nan	nan	nan	nan	nan	nan	nan	nan	nan	nan	nan	nan	nan	nan	nan	nan	nan	nan	nan	nan	nan	nan	nan	nan	nan	nan	nan	nan	nan	nan	nan	nan	nan	nan	nan	nan	nan	nan	nan
7.1	nan	nan	nan	nan	nan	nan	nan	nan	nan	nan	nan	nan	nan	nan	nan	nan	nan	nan	nan	nan	nan	nan	nan	nan	nan	nan	nan	nan	nan	nan	nan	nan	nan	nan	nan	nan	nan	nan	nan	nan	nan	nan	nan	nan	nan	nan	nan	nan	nan
7.15	nan	nan	nan	nan	nan	nan	nan	nan	nan	nan	nan	nan	nan	nan	nan	nan	nan	nan	nan	nan	nan	nan	nan	nan	nan	nan	nan	nan	nan	nan	nan	nan	nan	nan	nan	nan	nan	nan	nan	nan	nan	nan	nan	nan	nan	nan	nan	nan	nan
7.2	nan	nan	nan	nan	nan	nan	nan	nan	nan	nan	nan	nan	nan	nan	nan	nan	nan	nan	nan	nan	nan	nan	nan	nan	nan	nan	nan	nan	nan	nan	nan	nan	nan	nan	nan	nan	nan	nan	nan	nan	nan	nan	nan	nan	nan	nan	nan	nan	nan
7.25	nan	nan	nan	nan	nan	nan	nan	nan	nan	nan	nan	nan	nan	nan	nan	nan	nan	nan	nan	nan	nan	nan	nan	nan	nan	nan	nan	nan	nan	nan	nan	nan	nan	nan	nan	nan	nan	nan	nan	nan	nan	nan	nan	nan	nan	nan	nan	nan	nan
7.3	nan	nan	nan	nan	nan	nan	nan	nan	nan	nan	nan	nan	nan	nan	nan	nan	nan	nan	nan	nan	nan	nan	nan	nan	nan	nan	nan	nan	nan	nan	nan	nan	nan	nan	nan	nan	nan	nan	nan	nan	nan	nan	nan	nan	nan	nan	nan	nan	nan
7.35	nan	nan	nan	nan	nan	nan	nan	nan	nan	nan	nan	nan	nan	nan	nan	nan	nan	nan	nan	nan	nan	nan	nan	nan	nan	nan	nan	nan	nan	nan	nan	nan	nan	nan	nan	nan	nan	nan	nan	nan	nan	nan	nan	nan	nan	nan	nan	nan	nan
7.4	nan	nan	nan	nan	nan	nan	nan	nan	nan	nan	nan	nan	nan	nan	nan	nan	nan	nan	nan	nan	nan	nan	nan	nan	nan	nan	nan	nan	nan	nan	nan	nan	nan	nan	nan	nan	nan	nan	nan	nan	nan	nan	nan	nan	nan	nan	nan	nan	nan
7.45	nan	nan	nan	nan	nan	nan	nan	nan	nan	nan	nan	nan	nan	nan	nan	nan	nan	nan	nan	nan	nan	nan	nan	nan	nan	nan	nan	nan	nan	nan	nan	nan	nan	nan	nan	nan	nan	nan	nan	nan	nan	nan	nan	nan	nan	nan	nan	nan	nan
7.5	nan	nan	nan	nan	nan	nan	nan	nan	nan	nan	nan	nan	nan	nan	nan	nan	nan	nan	nan	nan	nan	nan	nan	nan	nan	nan	nan	nan	nan	nan	nan	nan	nan	nan	nan	nan	nan	nan	nan	nan	nan	nan	nan	nan	nan	nan	nan	nan	nan
7.55	nan	nan	nan	nan	nan	nan	nan	nan	nan	nan	nan	nan	nan	nan	nan	nan	nan	nan	nan	nan	nan	nan	nan	nan	nan	nan	nan	nan	nan	nan	nan	nan	nan	nan	nan	nan	nan	nan	nan	nan	nan	nan	nan	nan	nan	nan	nan	nan	nan
7.6	nan	nan	nan	nan	nan	nan	nan	nan	nan	nan	nan	nan	nan	nan	nan	nan	nan	nan	nan	nan	nan	nan	nan	nan	nan	nan	nan	nan	nan	nan	nan	nan	nan	nan	nan	nan	nan	nan	nan	nan	nan	nan	nan	nan	nan	nan	nan	nan	nan
7.65	nan	nan	nan	nan	nan	nan	nan	nan	nan	nan	nan	nan	nan	nan	nan	nan	nan	nan	nan	nan	nan	nan	nan	nan	nan	nan	nan	nan	nan	nan	nan	nan	nan	nan	nan	nan	nan	nan	nan	nan	nan	nan	nan	nan	nan	nan	nan	nan	nan
7.7	nan	nan	nan	nan	nan	nan	nan	nan	nan	nan	nan	nan	nan	nan	nan	nan	nan	nan	nan	nan	nan	nan	nan	nan	nan	nan	nan	nan	nan	nan	nan	nan	nan	nan	nan	nan	nan	nan	nan	nan	nan	nan	nan	nan	nan	nan	nan	nan	nan
7.75	nan	nan	nan	nan	nan	nan	nan	nan	nan	nan	nan	nan	nan	nan	nan	nan	nan	nan	nan	nan	nan	nan	nan	nan	nan	nan	nan	nan	nan	nan	nan	nan	nan	nan	nan	nan	nan	nan	nan	nan	nan	nan	nan	nan	nan	nan	nan	nan	nan
7.8	nan	nan	nan	nan	nan	nan	nan	nan	nan	nan	nan	nan	nan	nan	nan	nan	nan	nan	nan	nan	nan	nan	nan	nan	nan	nan	nan	nan	nan	nan	nan	nan	nan	nan	nan	nan	nan	nan	nan	nan	nan	nan	nan	nan	nan	nan	nan	nan	nan
7.85	nan	nan	nan	nan	nan	nan	nan	nan	nan	nan	nan	nan	nan	nan	nan	nan	nan	nan	nan	nan	nan	nan	nan	nan	nan	nan	nan	nan	nan	nan	nan	nan	nan	nan	nan	nan	nan	nan	nan	nan	nan	nan	nan	nan	nan	nan	nan	nan	nan
7.9	nan	nan	nan	nan	nan	nan	nan	nan	nan	nan	nan	nan	nan	nan	nan	nan	nan	nan	nan	nan	nan	nan	nan	nan	nan	nan	nan	nan	nan	nan	nan	nan	nan	nan	nan	nan	nan	nan	nan	nan	nan	nan	nan	nan	nan	nan	nan	nan	nan
7.95	nan	nan	nan	nan	nan	nan	nan	nan	nan	nan	nan	nan	nan	nan	nan	nan	nan	nan	nan	nan	nan	nan	nan	nan	nan	nan	nan	nan	nan	nan	nan	nan	nan	nan	nan	nan	nan	nan	nan	nan	nan	nan	nan	nan	nan	nan	nan	nan	nan
8	nan	nan	nan	nan	nan	nan	nan	nan	nan	nan	nan	nan	nan	nan	nan	nan	nan	nan	nan	nan	nan	nan	nan	nan	nan	nan	nan	nan	nan	nan	nan	nan	nan	nan	nan	nan	nan	nan	nan	nan	nan	nan	nan	nan	nan	nan	nan	nan	nan
8.05	nan	nan	nan	nan	nan	nan	nan	nan	nan	nan	nan	nan	nan	nan	nan	nan	nan	nan	nan	nan	nan	nan	nan	nan	nan	nan	nan	nan	nan	nan	nan	nan	nan	nan	nan	nan	nan	nan	nan	nan	nan	nan	nan	nan	nan	nan	nan	nan	nan
8.1	nan	nan	nan	nan	nan	nan	nan	nan	nan	nan	nan	nan	nan	nan	nan	nan	nan	nan	nan	nan	nan	nan	nan	nan	nan	nan	nan	nan	nan	nan	nan	nan	nan	nan	nan	nan	nan	nan	nan	nan	nan	nan	nan	nan	nan	nan	nan	nan	nan
8.15	nan	nan	nan	nan	nan	nan	nan	nan	nan	nan	nan	nan	nan	nan	nan	nan	nan	nan	nan	nan	nan	nan	nan	nan	nan	nan	nan	nan	nan	nan	nan	nan	nan	nan	nan	nan	nan	nan	nan	nan	nan	nan	nan	nan	nan	nan	nan	nan	nan
8.2	nan	nan	nan	nan	nan	nan	nan	nan	nan	nan	nan	nan	nan	nan	nan	nan	nan	nan	nan	nan	nan	nan	nan	nan	nan	nan	nan	nan	nan	nan	nan	nan	nan	nan	nan	nan	nan	nan	nan	nan	nan	nan	nan	nan	nan	nan	nan	nan	nan
8.25	nan	nan	nan	nan	nan	nan	nan	nan	nan	nan	nan	nan	nan	nan	nan	nan	nan	nan	nan	nan	nan	nan	nan	nan	nan	nan	nan	nan	nan	nan	nan	nan	nan	nan	nan	nan	nan	nan	nan	nan	nan	nan	nan	nan	nan	nan	nan	nan	nan
8.3	nan	nan	nan	nan	nan	nan	nan	nan	nan	nan	nan	nan	nan	nan	nan	nan	nan	nan	nan	nan	nan	nan	nan	nan	nan	nan	nan	nan	nan	nan	nan	nan	nan	nan	nan	nan	nan	nan	nan	nan	nan	nan	nan	nan	nan	nan	nan	nan	nan
8.35	nan	nan	nan	nan	nan	nan	nan	nan	nan	nan	nan	nan	nan	nan	nan	nan	nan	nan	nan	nan	nan	nan	nan	nan	nan	nan	nan	nan	nan	nan	nan	nan	nan	nan	nan	nan	nan	nan	nan	nan	nan	nan	nan	nan	nan	nan	nan	nan	nan
8.4	nan	nan	nan	nan	nan	nan	nan	nan	nan	nan	nan	nan	nan	nan	nan	nan	nan	nan	nan	nan	nan	nan	nan	nan	nan	nan	nan	nan	nan	nan	nan	nan	nan	nan	nan	nan	nan	nan	nan	nan	nan	nan	nan	nan	nan	nan	nan	nan	nan
8.45	nan	nan	nan	nan	nan	nan	nan	nan	nan	nan	nan	nan	nan	nan	nan	nan	nan	nan	nan	nan	nan	nan	nan	nan	nan	nan	nan	nan	nan	nan	nan	nan	nan	nan	nan	nan	nan	nan	nan	nan	nan	nan	nan	nan	nan	nan	nan	nan	nan
8.5	nan	nan	nan	nan	nan	nan	nan	nan	nan	nan	nan	nan	nan	nan	nan	nan	nan	nan	nan	nan	nan	nan	nan	nan	nan	nan	nan	nan	nan	nan	nan	nan	nan	nan	nan	nan	nan	nan	nan	nan	nan	nan	nan	nan	nan	nan	nan	nan	nan
8.55	nan	nan	nan	nan	nan	nan	nan	nan	nan	nan	nan	nan	nan	nan	nan	nan	nan	nan	nan	nan	nan	nan	nan	nan	nan	nan	nan	nan	nan	nan	nan	nan	nan	nan	nan	nan	nan	nan	nan	nan	nan	nan	nan	nan	nan	nan	nan	nan	nan
8.6	nan	nan	nan	nan	nan	nan	nan	nan	nan	nan	nan	nan	nan	nan	nan	nan	nan	nan	nan	nan	nan	nan	nan	nan	nan	nan	nan	nan	nan	nan	nan	nan	nan	nan	nan	nan	nan	nan	nan	nan	nan	nan	nan	nan	nan	nan	nan	nan	nan
8.65	nan	nan	nan	nan	nan	nan	nan	nan	nan	nan	nan	nan	nan	nan	nan	nan	nan	nan	nan	nan	nan	nan	nan	nan	nan	nan	nan	nan	nan	nan	nan	nan	nan	nan	nan	nan	nan	nan	nan	nan	nan	nan	nan	nan	nan	nan	nan	nan	nan
8.7	nan	nan	nan	nan	nan	nan	nan	nan	nan	nan	nan	nan	nan	nan	nan	nan	nan	nan	nan	nan	nan	nan	nan	nan	nan	nan	nan	nan	nan	nan	nan	nan	nan	nan	nan	nan	nan	nan	nan	nan	nan	nan	nan	nan	nan	nan	nan	nan	nan
8.75	nan	nan	nan	nan	nan	nan	nan	nan	nan	nan	nan	nan	nan	nan	nan	nan	nan	nan	nan	nan	nan	nan	nan	nan	nan	nan	nan	nan	nan	nan	nan	nan	nan	nan	nan	nan	nan	nan	nan	nan	nan	nan	nan	nan	nan	nan	nan	nan	nan
8.8	nan	nan	nan	nan	nan	nan	nan	nan	nan	nan	nan	nan	nan	nan	nan	nan	nan	nan	nan	nan	nan	nan	nan	nan	nan	nan	nan	nan	nan	nan	nan	nan	nan	nan	nan	nan	nan	nan	nan	nan	nan	nan	nan	nan	nan	nan	nan	nan	nan
8.85	nan	nan	nan	nan	nan	nan	nan	nan	nan	nan	nan	nan	nan	nan	nan	nan	nan	nan	nan	nan	nan	nan	nan	nan	nan	nan	nan	nan	nan	nan	nan	nan	nan	nan	nan	nan	nan	nan	nan	nan	nan	nan	nan	nan	nan	nan	nan	nan	nan
8.9	nan	nan	nan	nan	nan	nan	nan	nan	nan	nan	nan	nan	nan	nan	nan	nan	nan	nan	nan	nan	nan	nan	nan	nan	nan	nan	nan	nan	nan	nan	nan	nan	nan	nan	nan	nan	nan	nan	nan	nan	nan	nan	nan	nan	nan	nan	nan	nan	nan
8.95	nan	nan	nan	nan	nan	nan	nan	nan	nan	nan	nan	nan	nan	nan	nan	nan	nan	nan	nan	nan	nan	nan	nan	nan	nan	nan	nan	nan	nan	nan	nan	nan	nan	nan	nan	nan	nan	nan	nan	nan	nan	nan	nan	nan	nan	nan	nan	nan	nan
9	nan	nan	nan	nan	nan	nan	nan	nan	nan	nan	nan	nan	nan	nan	nan	nan	nan	nan	nan	nan	nan	nan	nan	nan	nan	nan	nan	nan	nan	nan	nan	nan	nan	nan	nan	nan	nan	nan	nan	nan	nan	nan	nan	nan	nan	nan	nan	nan	nan
9.05	nan	nan	nan	nan	nan	nan	nan	nan	nan	nan	nan	nan	nan	nan	nan	nan	nan	nan	nan	nan	nan	nan	nan	nan	nan	nan	nan	nan	nan	nan	nan	nan	nan	nan	nan	nan	nan	nan	nan	nan	nan	nan	nan	nan	nan	nan	nan	nan	nan
9.1	nan	nan	nan	nan	nan	nan	nan	nan	nan	nan	nan	nan	nan	nan	nan	nan	nan	nan	nan	nan	nan	nan	nan	nan	nan	nan	nan	nan	nan	nan	nan	nan	nan	nan	nan	nan	nan	nan	nan	nan	nan	nan	nan	nan	nan	nan	nan	nan	nan
9.15	nan	nan	nan	nan	nan	nan	nan	nan	nan	nan	nan	nan	nan	nan	nan	nan	nan	nan	nan	nan	nan	nan	nan	nan	nan	nan	nan	nan	nan	nan	nan	nan	nan	nan	nan	nan	nan	nan	nan	nan	nan	nan	nan	nan	nan	nan	nan	nan	nan
9.2	nan	nan	nan	nan	nan	nan	nan	nan	nan	nan	nan	nan	nan	nan	nan	nan	nan	nan	nan	nan	nan	nan	nan	nan	nan	nan	nan	nan	nan	nan	nan	nan	nan	nan	nan	nan	nan	nan	nan	nan	nan	nan	nan	nan	nan	nan	nan	nan	nan
9.25	nan	nan	nan	nan	nan	nan	nan	nan	nan	nan	nan	nan	nan	nan	nan	nan	nan	nan	nan	nan	nan	nan	nan	nan	nan	nan	nan	nan	nan	nan	nan	nan	nan	nan	nan	nan	nan	nan	nan	nan	nan	nan	nan	nan	nan	nan	nan	nan	nan
9.3	nan	nan	nan	nan	nan	nan	nan	nan	nan	nan	nan	nan	nan	nan	nan	nan	nan	nan	nan	nan	nan	nan	nan	nan	nan	nan	nan	nan	nan	nan	nan	nan	nan	nan	nan	nan	nan	nan	nan	nan	nan	nan	nan	nan	nan	nan	nan	nan	nan
9.35	nan	nan	nan	nan	nan	nan	nan	nan	nan	nan	nan	nan	nan	nan	nan	nan	nan	nan	nan	nan	nan	nan	nan	nan	nan	nan	nan	nan	nan	nan	nan	nan	nan	nan	nan	nan	nan	nan	nan	nan	nan	nan	nan	nan	nan	nan	nan	nan	nan
9.4	nan	nan	nan	nan	nan	nan	nan	nan	nan	nan	nan	nan	nan	nan	nan	nan	nan	nan	nan	nan	nan	nan	nan	nan	nan	nan	nan	nan	nan	nan	nan	nan	nan	nan	nan	nan	nan	nan	nan	nan	nan	nan	nan	nan	nan	nan	nan	nan	nan
9.45	nan	nan	nan	nan	nan	nan	nan	nan	nan	nan	nan	nan	nan	nan	nan	nan	nan	nan	nan	nan	nan	nan	nan	nan	nan	nan	nan	nan	nan	nan	nan	nan	nan	nan	nan	nan	nan	nan	nan	nan	nan	nan	nan	nan	nan	nan	nan	nan	nan
9.5	nan	nan	nan	nan	nan	nan	nan	nan	nan	nan	nan	nan	nan	nan	nan	nan	nan	nan	nan	nan	nan	nan	nan	nan	nan	nan	nan	nan	nan	nan	nan	nan	nan	nan	nan	nan	nan	nan	nan	nan	nan	nan	nan	nan	nan	nan	nan	nan	nan
9.55	nan	nan	nan	nan	nan	nan	nan	nan	nan	nan	nan	nan	nan	nan	nan	nan	nan	nan	nan	nan	nan	nan	nan	nan	nan	nan	nan	nan	nan	nan	nan	nan	nan	nan	nan	nan	nan	nan	nan	nan	nan	nan	nan	nan	nan	nan	nan	nan	nan
9.6	nan	nan	nan	nan	nan	nan	nan	nan	nan	nan	nan	nan	nan	nan	nan	nan	nan	nan	nan	nan	nan	nan	nan	nan	nan	nan	nan	nan	nan	nan	nan	nan	nan	nan	nan	nan	nan	nan	nan	nan	nan	nan	nan	nan	nan	nan	nan	nan	nan
9.65	nan	nan	nan	nan	nan	nan	nan	nan	nan	nan	nan	nan	nan	nan	nan	nan	nan	nan	nan	nan	nan	nan	nan	nan	nan	nan	nan	nan	nan	nan	nan	nan	nan	nan	nan	nan	nan	nan	nan	nan	nan	nan	nan	nan	nan	nan	nan	nan	nan
9.7	nan	nan	nan	nan	nan	nan	nan	nan	nan	nan	nan	nan	nan	nan	nan	nan	nan	nan	nan	nan	nan	nan	nan	nan	nan	nan	nan	nan	nan	nan	nan	nan	nan	nan	nan	nan	nan	nan	nan	nan	nan	nan	nan	nan	nan	nan	nan	nan	nan
9.75	nan	nan	nan	nan	nan	nan	nan	nan	nan	nan	nan	nan	nan	nan	nan	nan	nan	nan	nan	nan	nan	nan	nan	nan	nan	nan	nan	nan	nan	nan	nan	nan	nan	nan	nan	nan	nan	nan	nan	nan	nan	nan	nan	nan	nan	nan	nan	nan	nan
9.8	nan	nan	nan	nan	nan	nan	nan	nan	nan	nan	nan	nan	nan	nan	nan	nan	nan	nan	nan	nan	nan	nan	nan	nan	nan	nan	nan	nan	nan	nan	nan	nan	nan	nan	nan	nan	nan	nan	nan	nan	nan	nan	nan	nan	nan	nan	nan	nan	nan
9.85	nan	nan	nan	nan	nan	nan	nan	nan	nan	nan	nan	nan	nan	nan	nan	nan	nan	nan	nan	nan	nan	nan	nan	nan	nan	nan	nan	nan	nan	nan	nan	nan	nan	nan	nan	nan	nan	nan	nan	nan	nan	nan	nan	nan	nan	nan	nan	nan	nan
9.9	nan	nan	nan	nan	nan	nan	nan	nan	nan	nan	nan	nan	nan	nan	nan	nan	nan	nan	nan	nan	nan	nan	nan	nan	nan	nan	nan	nan	nan	nan	nan	nan	nan	nan	nan	nan	nan	nan	nan	nan	nan	nan	nan	nan	nan	nan	nan	nan	nan
9.95	nan	nan	nan	nan	nan	nan	nan	nan	nan	nan	nan	nan	nan	nan	nan	nan	nan	nan	nan	nan	nan	nan	nan	nan	nan	nan	nan	nan	nan	nan	nan	nan	nan	nan	nan	nan	nan	nan	nan	nan	nan	nan	nan	nan	nan	nan	nan	nan	nan
10	nan	nan	nan	nan	nan	nan	nan	nan	nan	nan	nan	nan	nan	nan	nan	nan	nan	nan	nan	nan	nan	nan	nan	nan	nan	nan	nan	nan	nan	nan	nan	nan	nan	nan	nan	nan	nan	nan	nan	nan	nan	nan	nan	nan	nan	nan	nan	nan	nan
[truncated: 48 more columns]

## Sheet: Figure3c
Figure3c	Polar angle=0(deg)	3.75	7.5	11.25	15	18.75	22.5	26.25	30	33.75	37.5	41.25	45	48.75	52.5	56.25	60	63.75	67.5	71.25	75	78.75	82.5	86.25	90	93.75	97.5	101.25	105	108.75	112.5	116.25	120	123.75	127.5	131.25	135	138.75	142.5	146.25	150	153.75	157.5	161.25	165	168.75	172.5	176.25	180
Radius=0(RM)	nan	nan	nan	nan	nan	nan	nan	nan	nan	nan	nan	nan	nan	nan	nan	nan	nan	nan	nan	nan	nan	nan	nan	nan	nan	nan	nan	nan	nan	nan	nan	nan	nan	nan	nan	nan	nan	nan	nan	nan	nan	nan	nan	nan	nan	nan	nan	nan	nan
0.05	nan	nan	nan	nan	nan	nan	nan	nan	nan	nan	nan	nan	nan	nan	nan	nan	nan	nan	nan	nan	nan	nan	nan	nan	nan	nan	nan	nan	nan	nan	nan	nan	nan	nan	nan	nan	nan	nan	nan	nan	nan	nan	nan	nan	nan	nan	nan	nan	nan
0.1	nan	nan	nan	nan	nan	nan	nan	nan	nan	nan	nan	nan	nan	nan	nan	nan	nan	nan	nan	nan	nan	nan	nan	nan	nan	nan	nan	nan	nan	nan	nan	nan	nan	nan	nan	nan	nan	nan	nan	nan	nan	nan	nan	nan	nan	nan	nan	nan	nan
0.15	nan	nan	nan	nan	nan	nan	nan	nan	nan	nan	nan	nan	nan	nan	nan	nan	nan	nan	nan	nan	nan	nan	nan	nan	nan	nan	nan	nan	nan	nan	nan	nan	nan	nan	nan	nan	nan	nan	nan	nan	nan	nan	nan	nan	nan	nan	nan	nan	nan
0.2	nan	nan	nan	nan	nan	nan	nan	nan	nan	nan	nan	nan	nan	nan	nan	nan	nan	nan	nan	nan	nan	nan	nan	nan	nan	nan	nan	nan	nan	nan	nan	nan	nan	nan	nan	nan	nan	nan	nan	nan	nan	nan	nan	nan	nan	nan	nan	nan	nan
0.25	nan	nan	nan	nan	nan	nan	nan	nan	nan	nan	nan	nan	nan	nan	nan	nan	nan	nan	nan	nan	nan	nan	nan	nan	nan	nan	nan	nan	nan	nan	nan	nan	nan	nan	nan	nan	nan	nan	nan	nan	nan	nan	nan	nan	nan	nan	nan	nan	nan
0.3	nan	nan	nan	nan	nan	nan	nan	nan	nan	nan	nan	nan	nan	nan	nan	nan	nan	nan	nan	nan	nan	nan	nan	nan	nan	nan	nan	nan	nan	nan	nan	nan	nan	nan	nan	nan	nan	nan	nan	nan	nan	nan	nan	nan	nan	nan	nan	nan	nan
0.35	nan	nan	nan	nan	nan	nan	nan	nan	nan	nan	nan	nan	nan	nan	nan	nan	nan	nan	nan	nan	nan	nan	nan	nan	nan	nan	nan	nan	nan	nan	nan	nan	nan	nan	nan	nan	nan	nan	nan	nan	nan	nan	nan	nan	nan	nan	nan	nan	nan
0.4	nan	nan	nan	nan	nan	nan	nan	nan	nan	nan	nan	nan	nan	nan	nan	nan	nan	nan	nan	nan	nan	nan	nan	nan	nan	nan	nan	nan	nan	nan	nan	nan	nan	nan	nan	nan	nan	nan	nan	nan	nan	nan	nan	nan	nan	nan	nan	nan	nan
0.45	nan	nan	nan	nan	nan	nan	nan	nan	nan	nan	nan	nan	nan	nan	nan	nan	nan	nan	nan	nan	nan	nan	nan	nan	nan	nan	nan	nan	nan	nan	nan	nan	nan	nan	nan	nan	nan	nan	nan	nan	nan	nan	nan	nan	nan	nan	nan	nan	nan
0.5	nan	nan	nan	nan	nan	nan	nan	nan	nan	nan	nan	nan	nan	nan	nan	nan	nan	nan	nan	nan	nan	nan	nan	nan	nan	nan	nan	nan	nan	nan	nan	nan	nan	nan	nan	nan	nan	nan	nan	nan	nan	nan	nan	nan	nan	nan	nan	nan	nan
0.55	nan	nan	nan	nan	nan	nan	nan	nan	nan	nan	nan	nan	nan	nan	nan	nan	nan	nan	nan	nan	nan	nan	nan	nan	nan	nan	nan	nan	nan	nan	nan	nan	nan	nan	nan	nan	nan	nan	nan	nan	nan	nan	nan	nan	nan	nan	nan	nan	nan
0.6	nan	nan	nan	nan	nan	nan	nan	nan	nan	nan	nan	nan	nan	nan	nan	nan	nan	nan	nan	nan	nan	nan	nan	nan	nan	nan	nan	nan	nan	nan	nan	nan	nan	nan	nan	nan	nan	nan	nan	nan	nan	nan	nan	nan	nan	nan	nan	nan	nan
0.65	nan	nan	nan	nan	nan	nan	nan	nan	nan	nan	nan	nan	nan	nan	nan	nan	nan	nan	nan	nan	nan	nan	nan	nan	nan	nan	nan	nan	nan	nan	nan	nan	nan	nan	nan	nan	nan	nan	nan	nan	nan	nan	nan	nan	nan	nan	nan	nan	nan
0.7	nan	nan	nan	nan	nan	nan	nan	nan	nan	nan	nan	nan	nan	nan	nan	nan	nan	nan	nan	nan	nan	nan	nan	nan	nan	nan	nan	nan	nan	nan	nan	nan	nan	nan	nan	nan	nan	nan	nan	nan	nan	nan	nan	nan	nan	nan	nan	nan	nan
0.75	nan	nan	nan	nan	nan	nan	nan	nan	nan	nan	nan	nan	nan	nan	nan	nan	nan	nan	nan	nan	nan	nan	nan	nan	nan	nan	nan	nan	nan	nan	nan	nan	nan	nan	nan	nan	nan	nan	nan	nan	nan	nan	nan	nan	nan	nan	nan	nan	nan
0.8	nan	nan	nan	nan	nan	nan	nan	nan	nan	nan	nan	nan	nan	nan	nan	nan	nan	nan	nan	nan	nan	nan	nan	nan	nan	nan	nan	nan	nan	nan	nan	nan	nan	nan	nan	nan	nan	nan	nan	nan	nan	nan	nan	nan	nan	nan	nan	nan	nan
0.85	nan	nan	nan	nan	nan	nan	nan	nan	nan	nan	nan	nan	nan	nan	nan	nan	nan	nan	nan	nan	nan	nan	nan	nan	nan	nan	nan	nan	nan	nan	nan	nan	nan	nan	nan	nan	nan	nan	nan	nan	nan	nan	nan	nan	nan	nan	nan	nan	nan
0.9	nan	nan	nan	nan	nan	nan	nan	nan	nan	nan	nan	nan	nan	nan	nan	nan	nan	nan	nan	nan	nan	nan	nan	nan	nan	nan	nan	nan	nan	nan	nan	nan	nan	nan	nan	nan	nan	nan	nan	nan	nan	nan	nan	nan	nan	nan	nan	nan	nan
0.95	nan	nan	nan	nan	nan	nan	nan	nan	nan	nan	nan	nan	nan	nan	nan	nan	nan	nan	nan	nan	nan	nan	nan	nan	nan	nan	nan	nan	nan	nan	nan	nan	nan	nan	nan	nan	nan	nan	nan	nan	nan	nan	nan	nan	nan	nan	nan	nan	nan
1	nan	nan	nan	nan	nan	nan	nan	73711.4	151464	173340	nan	nan	nan	nan	0	33576.8	104975	11937	29328.2	nan	nan	16541.4	7247.1	5433.5	nan	24615.3	nan	15997.5	16485.9	0	nan	0	nan	nan	nan	0	nan	7417.49	0	nan	0	0	0	nan	nan	nan	nan	nan	nan
1.05	nan	897466	133260	517386	nan	822992	453176	175612	748635	303982	521035	nan	930504	296764	23035.3	38461.1	143262	16083.9	nan	nan	nan	4346.94	8456.68	14182.5	nan	10435.6	39194.1	14994.6	14849	0	40546.3	32128.5	nan	nan	0	24546.3	15034.5	7822.11	5298.27	0	9181.19	10778	2369.14	12231.1	12231.1	4309.14	11438	nan	16665
1.1	2.07025e+06	1.25881e+06	388863	800942	nan	1.1394e+06	148974	1.10182e+06	766405	332925	457233	nan	583613	371905	227457	686674	273529	142099	33892.2	11078.2	135761	30508.3	32426.9	11296.5	24349.6	24069.4	44398.2	0	13492.6	5649.05	31268.6	25155.8	14263.7	18982.4	20241	7126.43	16205.5	21794.8	18563.1	9534.27	7915.34	9183.87	14168.5	7808.2	15964.3	18786.4	11993.5	15898.7	10677.2
1.15	2.26019e+06	983653	656327	1.07939e+06	1.95413e+06	2.29369e+06	216407	1.57866e+06	1.17438e+06	257287	518480	278212	798806	669496	849309	582870	400445	524788	86929.6	21267.1	167373	92554.8	13910.3	20728.2	69088.7	15127.3	68265.4	6708.88	43639.1	18685.4	15572.7	19948	11706	11022.3	18173.9	25214.4	25411.7	22492.1	20296.8	17513.7	17145.2	26448.5	17031.9	6325.76	7348.89	11848.4	10804.8	15830.7	11473
1.2	1.26081e+06	535510	593343	918641	2.70456e+06	1.50221e+06	649970	1.44311e+06	1.01988e+06	174253	665769	169875	909522	602542	1.01476e+06	609752	527216	581547	267912	121249	277005	382663	66018.4	247172	81634.4	62551.7	114537	137973	21813.6	50145.9	76739.9	78573.7	20114.8	14316	130589	17605.3	113487	33892.3	9073.17	7495.88	42982.4	14890.9	21053	11725.1	26943.4	12505.6	16370.9	10571.5	18635.8
1.25	900910	698905	503535	801752	1.07565e+06	734072	1.43903e+06	672314	768797	528112	673029	765519	623449	848633	980497	564554	713784	399409	285402	312533	631729	446260	301040	364309	173968	238608	197177	200303	23551.8	61243	271941	41767.6	13435.3	106097	192495	68667.9	241167	60076.6	20656.7	25673.6	58973.1	32554.7	21273.8	70674.8	50493.4	49942.8	31568.2	24953.1	58339.3
1.3	827726	630418	696433	768184	637748	538253	1.25329e+06	470347	1.00095e+06	572982	848226	687736	659156	1.02285e+06	1.06261e+06	633038	1.0301e+06	448280	475238	524721	1.22687e+06	1.05995e+06	659378	440864	315006	392090	161600	199898	81854.1	326602	198858	169073	66101.6	216446	291597	163408	114974	220048	9952.69	100573	96509.4	77757.5	9672.94	59175.1	94482.3	59856.7	24477.7	142939	116523
1.35	663549	557675	1.68119e+06	833770	455556	661147	1.2067e+06	553241	713084	482174	962519	535952	397174	846870	916808	531026	514561	496688	556876	513447	1.07067e+06	1.10368e+06	643839	562143	344382	912764	204467	378819	304989	562316	207119	366029	257049	339071	436364	389909	139463	448982	23793.9	40428.7	136261	136497	62470.4	93560.2	61059.6	65281.1	19559.9	235815	133406
1.4	544962	556698	1.42968e+06	608585	535232	809575	1.22857e+06	662833	1.53242e+06	1.25938e+06	331355	523769	384957	787813	783479	743181	563399	643996	574096	201202	1.0457e+06	664642	189900	637914	403619	1.16622e+06	205249	699301	607321	844146	156073	759744	427815	650000	416578	319032	249160	179354	30407.4	42899.4	108719	83143.4	37410.6	173332	65910.1	47035	24075.7	7322.95	54782.9
1.45	467589	893164	858539	674962	373988	603517	722903	929538	930718	647566	189900	363825	430179	743052	792024	681545	602465	710726	773444	340890	727310	907442	251583	522167	630905	1.15857e+06	377295	311730	694008	900099	354654	872869	368177	452552	282143	298207	172833	190831	23996.8	60292.6	78131.6	197893	nan	339125	212853	130601	63772.3	nan	nan
1.5	492943	841972	1.02738e+06	553370	234219	699713	747991	1.04895e+06	591078	327459	397249	347491	183313	650530	727216	558812	504572	629510	964338	546692	704729	1.02065e+06	216521	394990	854805	508724	nan	463747	488411	771561	425672	523538	217564	329737	341485	357438	130027	115441	14326.2	81022.4	21893.2	nan	nan	nan	nan	nan	nan	nan	nan
1.55	584521	1.01307e+06	895405	372149	131355	614597	1.38721e+06	nan	229758	nan	725002	592855	228535	931114	930321	495160	495554	708078	675861	605149	540126	926030	203758	720870	431872	514185	238852	463553	610185	720859	396578	406767	467237	261887	168004	327102	89528.9	28605.9	nan	nan	nan	nan	nan	nan	nan	nan	nan	nan	nan
1.6	788254	928536	532399	303628	66015.2	387940	416776	nan	319095	nan	688914	633121	176054	688150	1.16828e+06	328644	542633	524464	811070	1.00921e+06	451864	788826	142833	769416	15091.5	567286	96911.4	nan	444103	425458	239695	321393	123514	112668	nan	460859	nan	nan	nan	nan	nan	nan	nan	nan	nan	nan	nan	nan	nan
1.65	800470	1.43149e+06	412789	299325	30339.2	152772	182802	63848.3	753372	nan	nan	128735	259257	4461.73	34920.5	542933	1.00219e+06	799482	524423	1.10158e+06	405347	629558	380952	875932	136452	429882	15069.8	149019	210280	501975	200149	nan	nan	nan	nan	nan	nan	nan	nan	nan	nan	nan	nan	nan	nan	nan	nan	nan	nan
1.7	327827	771413	618736	206997	211568	73530.4	25995.3	366136	673769	68634	709067	412170	313105	349678	19286.1	1.33933e+06	952222	1.0935e+06	613775	964958	208167	664705	599183	560692	126718	273477	41785.3	43537.6	173105	118771	221378	nan	nan	nan	nan	nan	nan	nan	nan	nan	nan	nan	nan	nan	nan	nan	nan	nan	nan
1.75	334059	574304	230617	263959	492367	99165.2	97981.6	380302	345900	71538.2	639933	668169	616631	321159	132851	353050	849595	1.20634e+06	587437	529992	149161	819393	429398	120109	146994	155435	55451.1	22165.8	119438	nan	nan	nan	nan	nan	nan	nan	nan	nan	nan	nan	nan	nan	nan	nan	nan	nan	nan	nan	nan
1.8	283049	373461	287138	277086	422239	155737	134842	179972	513138	130649	342336	670239	534396	233201	251050	414708	733313	796085	474855	455861	282672	442475	382844	172419	164277	128927	20535.1	41558.7	nan	nan	nan	nan	nan	nan	nan	nan	nan	nan	nan	nan	nan	nan	nan	nan	nan	nan	nan	nan	nan
1.85	224123	123270	301025	238040	325130	246153	192995	107153	644413	118553	392654	797284	306733	288323	186368	423052	413536	573145	399692	273846	285614	266760	319831	47919.2	77551.9	27353	6125.27	nan	nan	nan	nan	nan	nan	nan	nan	nan	nan	nan	nan	nan	nan	nan	nan	nan	nan	nan	nan	nan	nan
1.9	207029	137841	298739	196939	275153	281745	197022	149068	671682	86824.4	286486	535902	338276	328490	197284	335264	403074	472606	354975	351517	116097	310846	171339	59202.1	22841.3	26933	0	nan	nan	nan	nan	nan	nan	nan	nan	nan	nan	nan	nan	nan	nan	nan	nan	nan	nan	nan	nan	nan	nan
1.95	217461	145578	222547	93336.6	443263	173558	252072	154558	602212	92793	288414	317441	343639	284465	234258	364196	458271	472897	309064	199174	91815.3	326964	180309	34341.2	8099.34	nan	nan	nan	nan	nan	nan	nan	nan	nan	nan	nan	nan	nan	nan	nan	nan	nan	nan	nan	nan	nan	nan	nan	nan
2	225254	140130	296268	55507	441600	210996	176001	249229	425474	307414	114868	335375	230040	207234	172463	317222	413563	311025	219897	210394	85010.3	165393	200752	24140	nan	nan	nan	nan	nan	nan	nan	nan	nan	nan	nan	nan	nan	nan	nan	nan	nan	nan	nan	nan	nan	nan	nan	nan	nan
2.05	255182	140746	414999	32810.9	308243	305740	215758	259262	390624	404500	83633.5	130504	215581	67039.4	83668.2	291552	274927	297657	114226	89598.7	148177	158134	99915.2	19103.1	nan	nan	nan	nan	nan	nan	nan	nan	nan	nan	nan	nan	nan	nan	nan	nan	nan	nan	nan	nan	nan	nan	nan	nan	nan
2.1	338513	180133	268382	212955	258902	221206	124827	286461	366353	217467	59084.4	277578	260372	20691.7	98691.8	182676	233762	213216	68365.4	103499	205492	317418	19735.9	nan	nan	nan	nan	nan	nan	nan	nan	nan	nan	nan	nan	nan	nan	nan	nan	nan	nan	nan	nan	nan	nan	nan	nan	nan	nan
2.15	268313	89895.1	229630	132668	11332	169804	119890	264336	181163	70841.3	71253.9	127045	261589	22781.7	101326	230557	124333	252914	67895.9	27705.2	159224	129410	nan	nan	nan	nan	nan	nan	nan	nan	nan	nan	nan	nan	nan	nan	nan	nan	nan	nan	nan	nan	nan	nan	nan	nan	nan	nan	nan
2.2	186874	102049	195897	92225.5	14141.8	52659.5	62893.1	452247	448586	65405.5	118079	65583.2	284573	16488.9	94526.8	134570	98905.4	122686	63349.4	6733.18	19586.4	0	nan	nan	nan	nan	nan	nan	nan	nan	nan	nan	nan	nan	nan	nan	nan	nan	nan	nan	nan	nan	nan	nan	nan	nan	nan	nan	nan
2.25	211481	189930	130353	61144.4	37256.1	83524.4	73342.4	569446	452604	63890.5	66683.8	87953.1	131119	66873.8	137248	144179	91767.4	0	102996	12608.7	24965	nan	nan	nan	nan	nan	nan	nan	nan	nan	nan	nan	nan	nan	nan	nan	nan	nan	nan	nan	nan	nan	nan	nan	nan	nan	nan	nan	nan
2.3	279670	232733	112340	37427.2	29304.7	169059	19049.9	587198	303390	451782	223706	30958	44191	100838	77917.1	51091.9	111059	nan	42490.2	0	86648.3	nan	nan	nan	nan	nan	nan	nan	nan	nan	nan	nan	nan	nan	nan	nan	nan	nan	nan	nan	nan	nan	nan	nan	nan	nan	nan	nan	nan
2.35	405640	280049	116052	73761.3	105475	112845	98913.7	367008	340390	307128	188713	26582.2	22677.1	86567.2	75311.9	225629	32201.1	51043.2	84356.4	nan	137512	nan	nan	nan	nan	nan	nan	nan	nan	nan	nan	nan	nan	nan	nan	nan	nan	nan	nan	nan	nan	nan	nan	nan	nan	nan	nan	nan	nan
2.4	212008	267358	125090	168702	186007	164304	100049	164808	241212	153144	144568	61471.2	41307.7	75181.2	67216.9	209854	8545.2	35917.7	43976.9	123009	59421.2	nan	nan	nan	nan	nan	nan	nan	nan	nan	nan	nan	nan	nan	nan	nan	nan	nan	nan	nan	nan	nan	nan	nan	nan	nan	nan	nan	nan
2.45	193087	254637	103474	288555	299513	170221	225466	131969	213626	120641	110961	57376.5	37505.4	91071.7	153153	218825	11441.8	13701.8	24311.2	nan	nan	nan	nan	nan	nan	nan	nan	nan	nan	nan	nan	nan	nan	nan	nan	nan	nan	nan	nan	nan	nan	nan	nan	nan	nan	nan	nan	nan	nan
2.5	130538	145917	78387.3	164783	75208.8	134301	284936	301218	185977	188921	63092.9	38292.1	118437	62548	110806	147023	16980.8	28362.8	63112.7	nan	nan	nan	nan	nan	nan	nan	nan	nan	nan	nan	nan	nan	nan	nan	nan	nan	nan	nan	nan	nan	nan	nan	nan	nan	nan	nan	nan	nan	nan
2.55	86654.7	17748.6	111050	96072.6	18644.3	204440	28411.5	32357.3	157828	96899.8	57782.4	32674.1	61353.3	65428.3	129413	36678	9767.12	22473.9	135353	nan	nan	nan	nan	nan	nan	nan	nan	nan	nan	nan	nan	nan	nan	nan	nan	nan	nan	nan	nan	nan	nan	nan	nan	nan	nan	nan	nan	nan	nan
2.6	0	30673	55114.7	195344	56017	180734	11875.5	33354	78122.7	128182	38706	55002.6	30548.4	28911.6	44944.2	65668.5	23591	51731.4	nan	nan	nan	nan	nan	nan	nan	nan	nan	nan	nan	nan	nan	nan	nan	nan	nan	nan	nan	nan	nan	nan	nan	nan	nan	nan	nan	nan	nan	nan	nan
2.65	nan	nan	72877.1	nan	nan	221952	0	64201.3	120179	13010.1	28585.7	63830.3	57872.4	33637.6	63183.6	44945.2	12600.2	58449	nan	nan	nan	nan	nan	nan	nan	nan	nan	nan	nan	nan	nan	nan	nan	nan	nan	nan	nan	nan	nan	nan	nan	nan	nan	nan	nan	nan	nan	nan	nan
2.7	nan	nan	nan	nan	nan	nan	nan	nan	90734.3	12613.8	29455	184805	257641	105544	58058.8	99403.2	16642.1	14465	nan	nan	nan	nan	nan	nan	nan	nan	nan	nan	nan	nan	nan	nan	nan	nan	nan	nan	nan	nan	nan	nan	nan	nan	nan	nan	nan	nan	nan	nan	nan
2.75	nan	nan	nan	nan	nan	nan	nan	nan	95588.1	14497.8	45420.4	53281.3	91879.4	53612.9	121589	19031.2	18369	nan	nan	nan	nan	nan	nan	nan	nan	nan	nan	nan	nan	nan	nan	nan	nan	nan	nan	nan	nan	nan	nan	nan	nan	nan	nan	nan	nan	nan	nan	nan	nan
2.8	nan	nan	nan	nan	nan	nan	nan	nan	14060.1	6360.99	50543.7	nan	16192.3	87318.7	25625.3	45632	nan	nan	nan	nan	nan	nan	nan	nan	nan	nan	nan	nan	nan	nan	nan	nan	nan	nan	nan	nan	nan	nan	nan	nan	nan	nan	nan	nan	nan	nan	nan	nan	nan
2.85	nan	nan	nan	nan	nan	nan	nan	nan	nan	nan	nan	nan	174448	nan	11717.9	nan	nan	nan	nan	nan	nan	nan	nan	nan	nan	nan	nan	nan	nan	nan	nan	nan	nan	nan	nan	nan	nan	nan	nan	nan	nan	nan	nan	nan	nan	nan	nan	nan	nan
2.9	nan	nan	nan	nan	nan	nan	nan	nan	nan	nan	nan	nan	855803	nan	15681.2	nan	nan	nan	nan	nan	nan	nan	nan	nan	nan	nan	nan	nan	nan	nan	nan	nan	nan	nan	nan	nan	nan	nan	nan	nan	nan	nan	nan	nan	nan	nan	nan	nan	nan
2.95	nan	nan	nan	nan	nan	nan	nan	nan	nan	nan	nan	nan	331828	nan	24658.4	nan	nan	nan	nan	nan	nan	nan	nan	nan	nan	nan	nan	nan	nan	nan	nan	nan	nan	nan	nan	nan	nan	nan	nan	nan	nan	nan	nan	nan	nan	nan	nan	nan	nan
3	nan	nan	nan	nan	nan	nan	nan	nan	nan	nan	nan	nan	nan	nan	nan	nan	nan	nan	nan	nan	nan	nan	nan	nan	nan	nan	nan	nan	nan	nan	nan	nan	nan	nan	nan	nan	nan	nan	nan	nan	nan	nan	nan	nan	nan	nan	nan	nan	nan
3.05	nan	nan	nan	nan	nan	nan	nan	nan	nan	nan	nan	nan	nan	nan	nan	nan	nan	nan	nan	nan	nan	nan	nan	nan	nan	nan	nan	nan	nan	nan	nan	nan	nan	nan	nan	nan	nan	nan	nan	nan	nan	nan	nan	nan	nan	nan	nan	nan	nan
3.1	nan	nan	nan	nan	nan	nan	nan	nan	nan	nan	nan	nan	nan	nan	nan	nan	nan	nan	nan	nan	nan	nan	nan	nan	nan	nan	nan	nan	nan	nan	nan	nan	nan	nan	nan	nan	nan	nan	nan	nan	nan	nan	nan	nan	nan	nan	nan	nan	nan
3.15	nan	nan	nan	nan	nan	nan	nan	nan	nan	nan	nan	nan	nan	nan	nan	nan	nan	nan	nan	nan	nan	nan	nan	nan	nan	nan	nan	nan	nan	nan	nan	nan	nan	nan	nan	nan	nan	nan	nan	nan	nan	nan	nan	nan	nan	nan	nan	nan	nan
3.2	nan	nan	nan	nan	nan	nan	nan	nan	nan	nan	nan	nan	nan	nan	nan	nan	nan	nan	nan	nan	nan	nan	nan	nan	nan	nan	nan	nan	nan	nan	nan	nan	nan	nan	nan	nan	nan	nan	nan	nan	nan	nan	nan	nan	nan	nan	nan	nan	nan
3.25	nan	nan	nan	nan	nan	nan	nan	nan	nan	nan	nan	nan	nan	nan	nan	nan	nan	nan	nan	nan	nan	nan	nan	nan	nan	nan	nan	nan	nan	nan	nan	nan	nan	nan	nan	nan	nan	nan	nan	nan	nan	nan	nan	nan	nan	nan	nan	nan	nan
3.3	nan	nan	nan	nan	nan	nan	nan	nan	nan	nan	nan	nan	nan	nan	nan	nan	nan	nan	nan	nan	nan	nan	nan	nan	nan	nan	nan	nan	nan	nan	nan	nan	nan	nan	nan	nan	nan	nan	nan	nan	nan	nan	nan	nan	nan	nan	nan	nan	nan
3.35	nan	nan	nan	nan	nan	nan	nan	nan	nan	nan	nan	nan	nan	nan	nan	nan	nan	nan	nan	nan	nan	nan	nan	nan	nan	nan	nan	nan	nan	nan	nan	nan	nan	nan	nan	nan	nan	nan	nan	nan	nan	nan	nan	nan	nan	nan	nan	nan	nan
3.4	nan	nan	nan	nan	nan	nan	nan	nan	nan	nan	nan	nan	nan	nan	nan	nan	nan	nan	nan	nan	nan	nan	nan	nan	nan	nan	nan	nan	nan	nan	nan	nan	nan	nan	nan	nan	nan	nan	nan	nan	nan	nan	nan	nan	nan	nan	nan	nan	nan
3.45	nan	nan	nan	nan	nan	nan	nan	nan	nan	nan	nan	nan	nan	nan	nan	nan	nan	nan	nan	nan	nan	nan	nan	nan	nan	nan	nan	nan	nan	nan	nan	nan	nan	nan	nan	nan	nan	nan	nan	nan	nan	nan	nan	nan	nan	nan	nan	nan	nan
3.5	nan	nan	nan	nan	nan	nan	nan	nan	nan	nan	nan	nan	nan	nan	nan	nan	nan	nan	nan	nan	nan	nan	nan	nan	nan	nan	nan	nan	nan	nan	nan	nan	nan	nan	nan	nan	nan	nan	nan	nan	nan	nan	nan	nan	nan	nan	nan	nan	nan
3.55	nan	nan	nan	nan	nan	nan	nan	nan	nan	nan	nan	nan	nan	nan	nan	nan	nan	nan	nan	nan	nan	nan	nan	nan	nan	nan	nan	nan	nan	nan	nan	nan	nan	nan	nan	nan	nan	nan	nan	nan	nan	nan	nan	nan	nan	nan	nan	nan	nan
3.6	nan	nan	nan	nan	nan	nan	nan	nan	nan	nan	nan	nan	nan	nan	nan	nan	nan	nan	nan	nan	nan	nan	nan	nan	nan	nan	nan	nan	nan	nan	nan	nan	nan	nan	nan	nan	nan	nan	nan	nan	nan	nan	nan	nan	nan	nan	nan	nan	nan
3.65	nan	nan	nan	nan	nan	nan	nan	nan	nan	nan	nan	nan	nan	nan	nan	nan	nan	nan	nan	nan	nan	nan	nan	nan	nan	nan	nan	nan	nan	nan	nan	nan	nan	nan	nan	nan	nan	nan	nan	nan	nan	nan	nan	nan	nan	nan	nan	nan	nan
3.7	nan	nan	nan	nan	nan	nan	nan	nan	nan	nan	nan	nan	nan	nan	nan	nan	nan	nan	nan	nan	nan	nan	nan	nan	nan	nan	nan	nan	nan	nan	nan	nan	nan	nan	nan	nan	nan	nan	nan	nan	nan	nan	nan	nan	nan	nan	nan	nan	nan
3.75	nan	nan	nan	nan	nan	nan	nan	nan	nan	nan	nan	nan	nan	nan	nan	nan	nan	nan	nan	nan	nan	nan	nan	nan	nan	nan	nan	nan	nan	nan	nan	nan	nan	nan	nan	nan	nan	nan	nan	nan	nan	nan	nan	nan	nan	nan	nan	nan	nan
3.8	nan	nan	nan	nan	nan	nan	nan	nan	nan	nan	nan	nan	nan	nan	nan	nan	nan	nan	nan	nan	nan	nan	nan	nan	nan	nan	nan	nan	nan	nan	nan	nan	nan	nan	nan	nan	nan	nan	nan	nan	nan	nan	nan	nan	nan	nan	nan	nan	nan
3.85	nan	nan	nan	nan	nan	nan	nan	nan	nan	nan	nan	nan	nan	nan	nan	nan	nan	nan	nan	nan	nan	nan	nan	nan	nan	nan	nan	nan	nan	nan	nan	nan	nan	nan	nan	nan	nan	nan	nan	nan	nan	nan	nan	nan	nan	nan	nan	nan	nan
3.9	nan	nan	nan	nan	nan	nan	nan	nan	nan	nan	nan	nan	nan	nan	nan	nan	nan	nan	nan	nan	nan	nan	nan	nan	nan	nan	nan	nan	nan	nan	nan	nan	nan	nan	nan	nan	nan	nan	nan	nan	nan	nan	nan	nan	nan	nan	nan	nan	nan
3.95	nan	nan	nan	nan	nan	nan	nan	nan	nan	nan	nan	nan	nan	nan	nan	nan	nan	nan	nan	nan	nan	nan	nan	nan	nan	nan	nan	nan	nan	nan	nan	nan	nan	nan	nan	nan	nan	nan	nan	nan	nan	nan	nan	nan	nan	nan	nan	nan	nan
4	nan	nan	nan	nan	nan	nan	nan	nan	nan	nan	nan	nan	nan	nan	nan	nan	nan	nan	nan	nan	nan	nan	nan	nan	nan	nan	nan	nan	nan	nan	nan	nan	nan	nan	nan	nan	nan	nan	nan	nan	nan	nan	nan	nan	nan	nan	nan	nan	nan
4.05	nan	nan	nan	nan	nan	nan	nan	nan	nan	nan	nan	nan	nan	nan	nan	nan	nan	nan	nan	nan	nan	nan	nan	nan	nan	nan	nan	nan	nan	nan	nan	nan	nan	nan	nan	nan	nan	nan	nan	nan	nan	nan	nan	nan	nan	nan	nan	nan	nan
4.1	nan	nan	nan	nan	nan	nan	nan	nan	nan	nan	nan	nan	nan	nan	nan	nan	nan	nan	nan	nan	nan	nan	nan	nan	nan	nan	nan	nan	nan	nan	nan	nan	nan	nan	nan	nan	nan	nan	nan	nan	nan	nan	nan	nan	nan	nan	nan	nan	nan
4.15	nan	nan	nan	nan	nan	nan	nan	nan	nan	nan	nan	nan	nan	nan	nan	nan	nan	nan	nan	nan	nan	nan	nan	nan	nan	nan	nan	nan	nan	nan	nan	nan	nan	nan	nan	nan	nan	nan	nan	nan	nan	nan	nan	nan	nan	nan	nan	nan	nan
4.2	nan	nan	nan	nan	nan	nan	nan	nan	nan	nan	nan	nan	nan	nan	nan	nan	nan	nan	nan	nan	nan	nan	nan	nan	nan	nan	nan	nan	nan	nan	nan	nan	nan	nan	nan	nan	nan	nan	nan	nan	nan	nan	nan	nan	nan	nan	nan	nan	nan
4.25	nan	nan	nan	nan	nan	nan	nan	nan	nan	nan	nan	nan	nan	nan	nan	nan	nan	nan	nan	nan	nan	nan	nan	nan	nan	nan	nan	nan	nan	nan	nan	nan	nan	nan	nan	nan	nan	nan	nan	nan	nan	nan	nan	nan	nan	nan	nan	nan	nan
4.3	nan	nan	nan	nan	nan	nan	nan	nan	nan	nan	nan	nan	nan	nan	nan	nan	nan	nan	nan	nan	nan	nan	nan	nan	nan	nan	nan	nan	nan	nan	nan	nan	nan	nan	nan	nan	nan	nan	nan	nan	nan	nan	nan	nan	nan	nan	nan	nan	nan
4.35	nan	nan	nan	nan	nan	nan	nan	nan	nan	nan	nan	nan	nan	nan	nan	nan	nan	nan	nan	nan	nan	nan	nan	nan	nan	nan	nan	nan	nan	nan	nan	nan	nan	nan	nan	nan	nan	nan	nan	nan	nan	nan	nan	nan	nan	nan	nan	nan	nan
4.4	nan	nan	nan	nan	nan	nan	nan	nan	nan	nan	nan	nan	nan	nan	nan	nan	nan	nan	nan	nan	nan	nan	nan	nan	nan	nan	nan	nan	nan	nan	nan	nan	nan	nan	nan	nan	nan	nan	nan	nan	nan	nan	nan	nan	nan	nan	nan	nan	nan
4.45	nan	nan	nan	nan	nan	nan	nan	nan	nan	nan	nan	nan	nan	nan	nan	nan	nan	nan	nan	nan	nan	nan	nan	nan	nan	nan	nan	nan	nan	nan	nan	nan	nan	nan	nan	nan	nan	nan	nan	nan	nan	nan	nan	nan	nan	nan	nan	nan	nan
4.5	nan	nan	nan	nan	nan	nan	nan	nan	nan	nan	nan	nan	nan	nan	nan	nan	nan	nan	nan	nan	nan	nan	nan	nan	nan	nan	nan	nan	nan	nan	nan	nan	nan	nan	nan	nan	nan	nan	nan	nan	nan	nan	nan	nan	nan	nan	nan	nan	nan
4.55	nan	nan	nan	nan	nan	nan	nan	nan	nan	nan	nan	nan	nan	nan	nan	nan	nan	nan	nan	nan	nan	nan	nan	nan	nan	nan	nan	nan	nan	nan	nan	nan	nan	nan	nan	nan	nan	nan	nan	nan	nan	nan	nan	nan	nan	nan	nan	nan	nan
4.6	nan	nan	nan	nan	nan	nan	nan	nan	nan	nan	nan	nan	nan	nan	nan	nan	nan	nan	nan	nan	nan	nan	nan	nan	nan	nan	nan	nan	nan	nan	nan	nan	nan	nan	nan	nan	nan	nan	nan	nan	nan	nan	nan	nan	nan	nan	nan	nan	nan
4.65	nan	nan	nan	nan	nan	nan	nan	nan	nan	nan	nan	nan	nan	nan	nan	nan	nan	nan	nan	nan	nan	nan	nan	nan	nan	nan	nan	nan	nan	nan	nan	nan	nan	nan	nan	nan	nan	nan	nan	nan	nan	nan	nan	nan	nan	nan	nan	nan	nan
4.7	nan	nan	nan	nan	nan	nan	nan	nan	nan	nan	nan	nan	nan	nan	nan	nan	nan	nan	nan	nan	nan	nan	nan	nan	nan	nan	nan	nan	nan	nan	nan	nan	nan	nan	nan	nan	nan	nan	nan	nan	nan	nan	nan	nan	nan	nan	nan	nan	nan
4.75	nan	nan	nan	nan	nan	nan	nan	nan	nan	nan	nan	nan	nan	nan	nan	nan	nan	nan	nan	nan	nan	nan	nan	nan	nan	nan	nan	nan	nan	nan	nan	nan	nan	nan	nan	nan	nan	nan	nan	nan	nan	nan	nan	nan	nan	nan	nan	nan	nan
4.8	nan	nan	nan	nan	nan	nan	nan	nan	nan	nan	nan	nan	nan	nan	nan	nan	nan	nan	nan	nan	nan	nan	nan	nan	nan	nan	nan	nan	nan	nan	nan	nan	nan	nan	nan	nan	nan	nan	nan	nan	nan	nan	nan	nan	nan	nan	nan	nan	nan
4.85	nan	nan	nan	nan	nan	nan	nan	nan	nan	nan	nan	nan	nan	nan	nan	nan	nan	nan	nan	nan	nan	nan	nan	nan	nan	nan	nan	nan	nan	nan	nan	nan	nan	nan	nan	nan	nan	nan	nan	nan	nan	nan	nan	nan	nan	nan	nan	nan	nan
4.9	nan	nan	nan	nan	nan	nan	nan	nan	nan	nan	nan	nan	nan	nan	nan	nan	nan	nan	nan	nan	nan	nan	nan	nan	nan	nan	nan	nan	nan	nan	nan	nan	nan	nan	nan	nan	nan	nan	nan	nan	nan	nan	nan	nan	nan	nan	nan	nan	nan
4.95	nan	nan	nan	nan	nan	nan	nan	nan	nan	nan	nan	nan	nan	nan	nan	nan	nan	nan	nan	nan	nan	nan	nan	nan	nan	nan	nan	nan	nan	nan	nan	nan	nan	nan	nan	nan	nan	nan	nan	nan	nan	nan	nan	nan	nan	nan	nan	nan	nan
5	nan	nan	nan	nan	nan	nan	nan	nan	nan	nan	nan	nan	nan	nan	nan	nan	nan	nan	nan	nan	nan	nan	nan	nan	nan	nan	nan	nan	nan	nan	nan	nan	nan	nan	nan	nan	nan	nan	nan	nan	nan	nan	nan	nan	nan	nan	nan	nan	nan
5.05	nan	nan	nan	nan	nan	nan	nan	nan	nan	nan	nan	nan	nan	nan	nan	nan	nan	nan	nan	nan	nan	nan	nan	nan	nan	nan	nan	nan	nan	nan	nan	nan	nan	nan	nan	nan	nan	nan	nan	nan	nan	nan	nan	nan	nan	nan	nan	nan	nan
5.1	nan	nan	nan	nan	nan	nan	nan	nan	nan	nan	nan	nan	nan	nan	nan	nan	nan	nan	nan	nan	nan	nan	nan	nan	nan	nan	nan	nan	nan	nan	nan	nan	nan	nan	nan	nan	nan	nan	nan	nan	nan	nan	nan	nan	nan	nan	nan	nan	nan
5.15	nan	nan	nan	nan	nan	nan	nan	nan	nan	nan	nan	nan	nan	nan	nan	nan	nan	nan	nan	nan	nan	nan	nan	nan	nan	nan	nan	nan	nan	nan	nan	nan	nan	nan	nan	nan	nan	nan	nan	nan	nan	nan	nan	nan	nan	nan	nan	nan	nan
5.2	nan	nan	nan	nan	nan	nan	nan	nan	nan	nan	nan	nan	nan	nan	nan	nan	nan	nan	nan	nan	nan	nan	nan	nan	nan	nan	nan	nan	nan	nan	nan	nan	nan	nan	nan	nan	nan	nan	nan	nan	nan	nan	nan	nan	nan	nan	nan	nan	nan
5.25	nan	nan	nan	nan	nan	nan	nan	nan	nan	nan	nan	nan	nan	nan	nan	nan	nan	nan	nan	nan	nan	nan	nan	nan	nan	nan	nan	nan	nan	nan	nan	nan	nan	nan	nan	nan	nan	nan	nan	nan	nan	nan	nan	nan	nan	nan	nan	nan	nan
5.3	nan	nan	nan	nan	nan	nan	nan	nan	nan	nan	nan	nan	nan	nan	nan	nan	nan	nan	nan	nan	nan	nan	nan	nan	nan	nan	nan	nan	nan	nan	nan	nan	nan	nan	nan	nan	nan	nan	nan	nan	nan	nan	nan	nan	nan	nan	nan	nan	nan
5.35	nan	nan	nan	nan	nan	nan	nan	nan	nan	nan	nan	nan	nan	nan	nan	nan	nan	nan	nan	nan	nan	nan	nan	nan	nan	nan	nan	nan	nan	nan	nan	nan	nan	nan	nan	nan	nan	nan	nan	nan	nan	nan	nan	nan	nan	nan	nan	nan	nan
5.4	nan	nan	nan	nan	nan	nan	nan	nan	nan	nan	nan	nan	nan	nan	nan	nan	nan	nan	nan	nan	nan	nan	nan	nan	nan	nan	nan	nan	nan	nan	nan	nan	nan	nan	nan	nan	nan	nan	nan	nan	nan	nan	nan	nan	nan	nan	nan	nan	nan
5.45	nan	nan	nan	nan	nan	nan	nan	nan	nan	nan	nan	nan	nan	nan	nan	nan	nan	nan	nan	nan	nan	nan	nan	nan	nan	nan	nan	nan	nan	nan	nan	nan	nan	nan	nan	nan	nan	nan	nan	nan	nan	nan	nan	nan	nan	nan	nan	nan	nan
5.5	nan	nan	nan	nan	nan	nan	nan	nan	nan	nan	nan	nan	nan	nan	nan	nan	nan	nan	nan	nan	nan	nan	nan	nan	nan	nan	nan	nan	nan	nan	nan	nan	nan	nan	nan	nan	nan	nan	nan	nan	nan	nan	nan	nan	nan	nan	nan	nan	nan
5.55	nan	nan	nan	nan	nan	nan	nan	nan	nan	nan	nan	nan	nan	nan	nan	nan	nan	nan	nan	nan	nan	nan	nan	nan	nan	nan	nan	nan	nan	nan	nan	nan	nan	nan	nan	nan	nan	nan	nan	nan	nan	nan	nan	nan	nan	nan	nan	nan	nan
5.6	nan	nan	nan	nan	nan	nan	nan	nan	nan	nan	nan	nan	nan	nan	nan	nan	nan	nan	nan	nan	nan	nan	nan	nan	nan	nan	nan	nan	nan	nan	nan	nan	nan	nan	nan	nan	nan	nan	nan	nan	nan	nan	nan	nan	nan	nan	nan	nan	nan
5.65	nan	nan	nan	nan	nan	nan	nan	nan	nan	nan	nan	nan	nan	nan	nan	nan	nan	nan	nan	nan	nan	nan	nan	nan	nan	nan	nan	nan	nan	nan	nan	nan	nan	nan	nan	nan	nan	nan	nan	nan	nan	nan	nan	nan	nan	nan	nan	nan	nan
5.7	nan	nan	nan	nan	nan	nan	nan	nan	nan	nan	nan	nan	nan	nan	nan	nan	nan	nan	nan	nan	nan	nan	nan	nan	nan	nan	nan	nan	nan	nan	nan	nan	nan	nan	nan	nan	nan	nan	nan	nan	nan	nan	nan	nan	nan	nan	nan	nan	nan
5.75	nan	nan	nan	nan	nan	nan	nan	nan	nan	nan	nan	nan	nan	nan	nan	nan	nan	nan	nan	nan	nan	nan	nan	nan	nan	nan	nan	nan	nan	nan	nan	nan	nan	nan	nan	nan	nan	nan	nan	nan	nan	nan	nan	nan	nan	nan	nan	nan	nan
5.8	nan	nan	nan	nan	nan	nan	nan	nan	nan	nan	nan	nan	nan	nan	nan	nan	nan	nan	nan	nan	nan	nan	nan	nan	nan	nan	nan	nan	nan	nan	nan	nan	nan	nan	nan	nan	nan	nan	nan	nan	nan	nan	nan	nan	nan	nan	nan	nan	nan
5.85	nan	nan	nan	nan	nan	nan	nan	nan	nan	nan	nan	nan	nan	nan	nan	nan	nan	nan	nan	nan	nan	nan	nan	nan	nan	nan	nan	nan	nan	nan	nan	nan	nan	nan	nan	nan	nan	nan	nan	nan	nan	nan	nan	nan	nan	nan	nan	nan	nan
5.9	nan	nan	nan	nan	nan	nan	nan	nan	nan	nan	nan	nan	nan	nan	nan	nan	nan	nan	nan	nan	nan	nan	nan	nan	nan	nan	nan	nan	nan	nan	nan	nan	nan	nan	nan	nan	nan	nan	nan	nan	nan	nan	nan	nan	nan	nan	nan	nan	nan
5.95	nan	nan	nan	nan	nan	nan	nan	nan	nan	nan	nan	nan	nan	nan	nan	nan	nan	nan	nan	nan	nan	nan	nan	nan	nan	nan	nan	nan	nan	nan	nan	nan	nan	nan	nan	nan	nan	nan	nan	nan	nan	nan	nan	nan	nan	nan	nan	nan	nan
6	nan	nan	nan	nan	nan	nan	nan	nan	nan	nan	nan	nan	nan	nan	nan	nan	nan	nan	nan	nan	nan	nan	nan	nan	nan	nan	nan	nan	nan	nan	nan	nan	nan	nan	nan	nan	nan	nan	nan	nan	nan	nan	nan	nan	nan	nan	nan	nan	nan
6.05	nan	nan	nan	nan	nan	nan	nan	nan	nan	nan	nan	nan	nan	nan	nan	nan	nan	nan	nan	nan	nan	nan	nan	nan	nan	nan	nan	nan	nan	nan	nan	nan	nan	nan	nan	nan	nan	nan	nan	nan	nan	nan	nan	nan	nan	nan	nan	nan	nan
6.1	nan	nan	nan	nan	nan	nan	nan	nan	nan	nan	nan	nan	nan	nan	nan	nan	nan	nan	nan	nan	nan	nan	nan	nan	nan	nan	nan	nan	nan	nan	nan	nan	nan	nan	nan	nan	nan	nan	nan	nan	nan	nan	nan	nan	nan	nan	nan	nan	nan
6.15	nan	nan	nan	nan	nan	nan	nan	nan	nan	nan	nan	nan	nan	nan	nan	nan	nan	nan	nan	nan	nan	nan	nan	nan	nan	nan	nan	nan	nan	nan	nan	nan	nan	nan	nan	nan	nan	nan	nan	nan	nan	nan	nan	nan	nan	nan	nan	nan	nan
6.2	nan	nan	nan	nan	nan	nan	nan	nan	nan	nan	nan	nan	nan	nan	nan	nan	nan	nan	nan	nan	nan	nan	nan	nan	nan	nan	nan	nan	nan	nan	nan	nan	nan	nan	nan	nan	nan	nan	nan	nan	nan	nan	nan	nan	nan	nan	nan	nan	nan
6.25	nan	nan	nan	nan	nan	nan	nan	nan	nan	nan	nan	nan	nan	nan	nan	nan	nan	nan	nan	nan	nan	nan	nan	nan	nan	nan	nan	nan	nan	nan	nan	nan	nan	nan	nan	nan	nan	nan	nan	nan	nan	nan	nan	nan	nan	nan	nan	nan	nan
6.3	nan	nan	nan	nan	nan	nan	nan	nan	nan	nan	nan	nan	nan	nan	nan	nan	nan	nan	nan	nan	nan	nan	nan	nan	nan	nan	nan	nan	nan	nan	nan	nan	nan	nan	nan	nan	nan	nan	nan	nan	nan	nan	nan	nan	nan	nan	nan	nan	nan
6.35	nan	nan	nan	nan	nan	nan	nan	nan	nan	nan	nan	nan	nan	nan	nan	nan	nan	nan	nan	nan	nan	nan	nan	nan	nan	nan	nan	nan	nan	nan	nan	nan	nan	nan	nan	nan	nan	nan	nan	nan	nan	nan	nan	nan	nan	nan	nan	nan	nan
6.4	nan	nan	nan	nan	nan	nan	nan	nan	nan	nan	nan	nan	nan	nan	nan	nan	nan	nan	nan	nan	nan	nan	nan	nan	nan	nan	nan	nan	nan	nan	nan	nan	nan	nan	nan	nan	nan	nan	nan	nan	nan	nan	nan	nan	nan	nan	nan	nan	nan
6.45	nan	nan	nan	nan	nan	nan	nan	nan	nan	nan	nan	nan	nan	nan	nan	nan	nan	nan	nan	nan	nan	nan	nan	nan	nan	nan	nan	nan	nan	nan	nan	nan	nan	nan	nan	nan	nan	nan	nan	nan	nan	nan	nan	nan	nan	nan	nan	nan	nan
6.5	nan	nan	nan	nan	nan	nan	nan	nan	nan	nan	nan	nan	nan	nan	nan	nan	nan	nan	nan	nan	nan	nan	nan	nan	nan	nan	nan	nan	nan	nan	nan	nan	nan	nan	nan	nan	nan	nan	nan	nan	nan	nan	nan	nan	nan	nan	nan	nan	nan
6.55	nan	nan	nan	nan	nan	nan	nan	nan	nan	nan	nan	nan	nan	nan	nan	nan	nan	nan	nan	nan	nan	nan	nan	nan	nan	nan	nan	nan	nan	nan	nan	nan	nan	nan	nan	nan	nan	nan	nan	nan	nan	nan	nan	nan	nan	nan	nan	nan	nan
6.6	nan	nan	nan	nan	nan	nan	nan	nan	nan	nan	nan	nan	nan	nan	nan	nan	nan	nan	nan	nan	nan	nan	nan	nan	nan	nan	nan	nan	nan	nan	nan	nan	nan	nan	nan	nan	nan	nan	nan	nan	nan	nan	nan	nan	nan	nan	nan	nan	nan
6.65	nan	nan	nan	nan	nan	nan	nan	nan	nan	nan	nan	nan	nan	nan	nan	nan	nan	nan	nan	nan	nan	nan	nan	nan	nan	nan	nan	nan	nan	nan	nan	nan	nan	nan	nan	nan	nan	nan	nan	nan	nan	nan	nan	nan	nan	nan	nan	nan	nan
6.7	nan	nan	nan	nan	nan	nan	nan	nan	nan	nan	nan	nan	nan	nan	nan	nan	nan	nan	nan	nan	nan	nan	nan	nan	nan	nan	nan	nan	nan	nan	nan	nan	nan	nan	nan	nan	nan	nan	nan	nan	nan	nan	nan	nan	nan	nan	nan	nan	nan
6.75	nan	nan	nan	nan	nan	nan	nan	nan	nan	nan	nan	nan	nan	nan	nan	nan	nan	nan	nan	nan	nan	nan	nan	nan	nan	nan	nan	nan	nan	nan	nan	nan	nan	nan	nan	nan	nan	nan	nan	nan	nan	nan	nan	nan	nan	nan	nan	nan	nan
6.8	nan	nan	nan	nan	nan	nan	nan	nan	nan	nan	nan	nan	nan	nan	nan	nan	nan	nan	nan	nan	nan	nan	nan	nan	nan	nan	nan	nan	nan	nan	nan	nan	nan	nan	nan	nan	nan	nan	nan	nan	nan	nan	nan	nan	nan	nan	nan	nan	nan
6.85	nan	nan	nan	nan	nan	nan	nan	nan	nan	nan	nan	nan	nan	nan	nan	nan	nan	nan	nan	nan	nan	nan	nan	nan	nan	nan	nan	nan	nan	nan	nan	nan	nan	nan	nan	nan	nan	nan	nan	nan	nan	nan	nan	nan	nan	nan	nan	nan	nan
6.9	nan	nan	nan	nan	nan	nan	nan	nan	nan	nan	nan	nan	nan	nan	nan	nan	nan	nan	nan	nan	nan	nan	nan	nan	nan	nan	nan	nan	nan	nan	nan	nan	nan	nan	nan	nan	nan	nan	nan	nan	nan	nan	nan	nan	nan	nan	nan	nan	nan
6.95	nan	nan	nan	nan	nan	nan	nan	nan	nan	nan	nan	nan	nan	nan	nan	nan	nan	nan	nan	nan	nan	nan	nan	nan	nan	nan	nan	nan	nan	nan	nan	nan	nan	nan	nan	nan	nan	nan	nan	nan	nan	nan	nan	nan	nan	nan	nan	nan	nan
7	nan	nan	nan	nan	nan	nan	nan	nan	nan	nan	nan	nan	nan	nan	nan	nan	nan	nan	nan	nan	nan	nan	nan	nan	nan	nan	nan	nan	nan	nan	nan	nan	nan	nan	nan	nan	nan	nan	nan	nan	nan	nan	nan	nan	nan	nan	nan	nan	nan
7.05	nan	nan	nan	nan	nan	nan	nan	nan	nan	nan	nan	nan	nan	nan	nan	nan	nan	nan	nan	nan	nan	nan	nan	nan	nan	nan	nan	nan	nan	nan	nan	nan	nan	nan	nan	nan	nan	nan	nan	nan	nan	nan	nan	nan	nan	nan	nan	nan	nan
7.1	nan	nan	nan	nan	nan	nan	nan	nan	nan	nan	nan	nan	nan	nan	nan	nan	nan	nan	nan	nan	nan	nan	nan	nan	nan	nan	nan	nan	nan	nan	nan	nan	nan	nan	nan	nan	nan	nan	nan	nan	nan	nan	nan	nan	nan	nan	nan	nan	nan
7.15	nan	nan	nan	nan	nan	nan	nan	nan	nan	nan	nan	nan	nan	nan	nan	nan	nan	nan	nan	nan	nan	nan	nan	nan	nan	nan	nan	nan	nan	nan	nan	nan	nan	nan	nan	nan	nan	nan	nan	nan	nan	nan	nan	nan	nan	nan	nan	nan	nan
7.2	nan	nan	nan	nan	nan	nan	nan	nan	nan	nan	nan	nan	nan	nan	nan	nan	nan	nan	nan	nan	nan	nan	nan	nan	nan	nan	nan	nan	nan	nan	nan	nan	nan	nan	nan	nan	nan	nan	nan	nan	nan	nan	nan	nan	nan	nan	nan	nan	nan
7.25	nan	nan	nan	nan	nan	nan	nan	nan	nan	nan	nan	nan	nan	nan	nan	nan	nan	nan	nan	nan	nan	nan	nan	nan	nan	nan	nan	nan	nan	nan	nan	nan	nan	nan	nan	nan	nan	nan	nan	nan	nan	nan	nan	nan	nan	nan	nan	nan	nan
7.3	nan	nan	nan	nan	nan	nan	nan	nan	nan	nan	nan	nan	nan	nan	nan	nan	nan	nan	nan	nan	nan	nan	nan	nan	nan	nan	nan	nan	nan	nan	nan	nan	nan	nan	nan	nan	nan	nan	nan	nan	nan	nan	nan	nan	nan	nan	nan	nan	nan
7.35	nan	nan	nan	nan	nan	nan	nan	nan	nan	nan	nan	nan	nan	nan	nan	nan	nan	nan	nan	nan	nan	nan	nan	nan	nan	nan	nan	nan	nan	nan	nan	nan	nan	nan	nan	nan	nan	nan	nan	nan	nan	nan	nan	nan	nan	nan	nan	nan	nan
7.4	nan	nan	nan	nan	nan	nan	nan	nan	nan	nan	nan	nan	nan	nan	nan	nan	nan	nan	nan	nan	nan	nan	nan	nan	nan	nan	nan	nan	nan	nan	nan	nan	nan	nan	nan	nan	nan	nan	nan	nan	nan	nan	nan	nan	nan	nan	nan	nan	nan
7.45	nan	nan	nan	nan	nan	nan	nan	nan	nan	nan	nan	nan	nan	nan	nan	nan	nan	nan	nan	nan	nan	nan	nan	nan	nan	nan	nan	nan	nan	nan	nan	nan	nan	nan	nan	nan	nan	nan	nan	nan	nan	nan	nan	nan	nan	nan	nan	nan	nan
7.5	nan	nan	nan	nan	nan	nan	nan	nan	nan	nan	nan	nan	nan	nan	nan	nan	nan	nan	nan	nan	nan	nan	nan	nan	nan	nan	nan	nan	nan	nan	nan	nan	nan	nan	nan	nan	nan	nan	nan	nan	nan	nan	nan	nan	nan	nan	nan	nan	nan
7.55	nan	nan	nan	nan	nan	nan	nan	nan	nan	nan	nan	nan	nan	nan	nan	nan	nan	nan	nan	nan	nan	nan	nan	nan	nan	nan	nan	nan	nan	nan	nan	nan	nan	nan	nan	nan	nan	nan	nan	nan	nan	nan	nan	nan	nan	nan	nan	nan	nan
7.6	nan	nan	nan	nan	nan	nan	nan	nan	nan	nan	nan	nan	nan	nan	nan	nan	nan	nan	nan	nan	nan	nan	nan	nan	nan	nan	nan	nan	nan	nan	nan	nan	nan	nan	nan	nan	nan	nan	nan	nan	nan	nan	nan	nan	nan	nan	nan	nan	nan
7.65	nan	nan	nan	nan	nan	nan	nan	nan	nan	nan	nan	nan	nan	nan	nan	nan	nan	nan	nan	nan	nan	nan	nan	nan	nan	nan	nan	nan	nan	nan	nan	nan	nan	nan	nan	nan	nan	nan	nan	nan	nan	nan	nan	nan	nan	nan	nan	nan	nan
7.7	nan	nan	nan	nan	nan	nan	nan	nan	nan	nan	nan	nan	nan	nan	nan	nan	nan	nan	nan	nan	nan	nan	nan	nan	nan	nan	nan	nan	nan	nan	nan	nan	nan	nan	nan	nan	nan	nan	nan	nan	nan	nan	nan	nan	nan	nan	nan	nan	nan
7.75	nan	nan	nan	nan	nan	nan	nan	nan	nan	nan	nan	nan	nan	nan	nan	nan	nan	nan	nan	nan	nan	nan	nan	nan	nan	nan	nan	nan	nan	nan	nan	nan	nan	nan	nan	nan	nan	nan	nan	nan	nan	nan	nan	nan	nan	nan	nan	nan	nan
7.8	nan	nan	nan	nan	nan	nan	nan	nan	nan	nan	nan	nan	nan	nan	nan	nan	nan	nan	nan	nan	nan	nan	nan	nan	nan	nan	nan	nan	nan	nan	nan	nan	nan	nan	nan	nan	nan	nan	nan	nan	nan	nan	nan	nan	nan	nan	nan	nan	nan
7.85	nan	nan	nan	nan	nan	nan	nan	nan	nan	nan	nan	nan	nan	nan	nan	nan	nan	nan	nan	nan	nan	nan	nan	nan	nan	nan	nan	nan	nan	nan	nan	nan	nan	nan	nan	nan	nan	nan	nan	nan	nan	nan	nan	nan	nan	nan	nan	nan	nan
7.9	nan	nan	nan	nan	nan	nan	nan	nan	nan	nan	nan	nan	nan	nan	nan	nan	nan	nan	nan	nan	nan	nan	nan	nan	nan	nan	nan	nan	nan	nan	nan	nan	nan	nan	nan	nan	nan	nan	nan	nan	nan	nan	nan	nan	nan	nan	nan	nan	nan
7.95	nan	nan	nan	nan	nan	nan	nan	nan	nan	nan	nan	nan	nan	nan	nan	nan	nan	nan	nan	nan	nan	nan	nan	nan	nan	nan	nan	nan	nan	nan	nan	nan	nan	nan	nan	nan	nan	nan	nan	nan	nan	nan	nan	nan	nan	nan	nan	nan	nan
8	nan	nan	nan	nan	nan	nan	nan	nan	nan	nan	nan	nan	nan	nan	nan	nan	nan	nan	nan	nan	nan	nan	nan	nan	nan	nan	nan	nan	nan	nan	nan	nan	nan	nan	nan	nan	nan	nan	nan	nan	nan	nan	nan	nan	nan	nan	nan	nan	nan
8.05	nan	nan	nan	nan	nan	nan	nan	nan	nan	nan	nan	nan	nan	nan	nan	nan	nan	nan	nan	nan	nan	nan	nan	nan	nan	nan	nan	nan	nan	nan	nan	nan	nan	nan	nan	nan	nan	nan	nan	nan	nan	nan	nan	nan	nan	nan	nan	nan	nan
8.1	nan	nan	nan	nan	nan	nan	nan	nan	nan	nan	nan	nan	nan	nan	nan	nan	nan	nan	nan	nan	nan	nan	nan	nan	nan	nan	nan	nan	nan	nan	nan	nan	nan	nan	nan	nan	nan	nan	nan	nan	nan	nan	nan	nan	nan	nan	nan	nan	nan
8.15	nan	nan	nan	nan	nan	nan	nan	nan	nan	nan	nan	nan	nan	nan	nan	nan	nan	nan	nan	nan	nan	nan	nan	nan	nan	nan	nan	nan	nan	nan	nan	nan	nan	nan	nan	nan	nan	nan	nan	nan	nan	nan	nan	nan	nan	nan	nan	nan	nan
8.2	nan	nan	nan	nan	nan	nan	nan	nan	nan	nan	nan	nan	nan	nan	nan	nan	nan	nan	nan	nan	nan	nan	nan	nan	nan	nan	nan	nan	nan	nan	nan	nan	nan	nan	nan	nan	nan	nan	nan	nan	nan	nan	nan	nan	nan	nan	nan	nan	nan
8.25	nan	nan	nan	nan	nan	nan	nan	nan	nan	nan	nan	nan	nan	nan	nan	nan	nan	nan	nan	nan	nan	nan	nan	nan	nan	nan	nan	nan	nan	nan	nan	nan	nan	nan	nan	nan	nan	nan	nan	nan	nan	nan	nan	nan	nan	nan	nan	nan	nan
8.3	nan	nan	nan	nan	nan	nan	nan	nan	nan	nan	nan	nan	nan	nan	nan	nan	nan	nan	nan	nan	nan	nan	nan	nan	nan	nan	nan	nan	nan	nan	nan	nan	nan	nan	nan	nan	nan	nan	nan	nan	nan	nan	nan	nan	nan	nan	nan	nan	nan
8.35	nan	nan	nan	nan	nan	nan	nan	nan	nan	nan	nan	nan	nan	nan	nan	nan	nan	nan	nan	nan	nan	nan	nan	nan	nan	nan	nan	nan	nan	nan	nan	nan	nan	nan	nan	nan	nan	nan	nan	nan	nan	nan	nan	nan	nan	nan	nan	nan	nan
8.4	nan	nan	nan	nan	nan	nan	nan	nan	nan	nan	nan	nan	nan	nan	nan	nan	nan	nan	nan	nan	nan	nan	nan	nan	nan	nan	nan	nan	nan	nan	nan	nan	nan	nan	nan	nan	nan	nan	nan	nan	nan	nan	nan	nan	nan	nan	nan	nan	nan
8.45	nan	nan	nan	nan	nan	nan	nan	nan	nan	nan	nan	nan	nan	nan	nan	nan	nan	nan	nan	nan	nan	nan	nan	nan	nan	nan	nan	nan	nan	nan	nan	nan	nan	nan	nan	nan	nan	nan	nan	nan	nan	nan	nan	nan	nan	nan	nan	nan	nan
8.5	nan	nan	nan	nan	nan	nan	nan	nan	nan	nan	nan	nan	nan	nan	nan	nan	nan	nan	nan	nan	nan	nan	nan	nan	nan	nan	nan	nan	nan	nan	nan	nan	nan	nan	nan	nan	nan	nan	nan	nan	nan	nan	nan	nan	nan	nan	nan	nan	nan
8.55	nan	nan	nan	nan	nan	nan	nan	nan	nan	nan	nan	nan	nan	nan	nan	nan	nan	nan	nan	nan	nan	nan	nan	nan	nan	nan	nan	nan	nan	nan	nan	nan	nan	nan	nan	nan	nan	nan	nan	nan	nan	nan	nan	nan	nan	nan	nan	nan	nan
8.6	nan	nan	nan	nan	nan	nan	nan	nan	nan	nan	nan	nan	nan	nan	nan	nan	nan	nan	nan	nan	nan	nan	nan	nan	nan	nan	nan	nan	nan	nan	nan	nan	nan	nan	nan	nan	nan	nan	nan	nan	nan	nan	nan	nan	nan	nan	nan	nan	nan
8.65	nan	nan	nan	nan	nan	nan	nan	nan	nan	nan	nan	nan	nan	nan	nan	nan	nan	nan	nan	nan	nan	nan	nan	nan	nan	nan	nan	nan	nan	nan	nan	nan	nan	nan	nan	nan	nan	nan	nan	nan	nan	nan	nan	nan	nan	nan	nan	nan	nan
8.7	nan	nan	nan	nan	nan	nan	nan	nan	nan	nan	nan	nan	nan	nan	nan	nan	nan	nan	nan	nan	nan	nan	nan	nan	nan	nan	nan	nan	nan	nan	nan	nan	nan	nan	nan	nan	nan	nan	nan	nan	nan	nan	nan	nan	nan	nan	nan	nan	nan
8.75	nan	nan	nan	nan	nan	nan	nan	nan	nan	nan	nan	nan	nan	nan	nan	nan	nan	nan	nan	nan	nan	nan	nan	nan	nan	nan	nan	nan	nan	nan	nan	nan	nan	nan	nan	nan	nan	nan	nan	nan	nan	nan	nan	nan	nan	nan	nan	nan	nan
8.8	nan	nan	nan	nan	nan	nan	nan	nan	nan	nan	nan	nan	nan	nan	nan	nan	nan	nan	nan	nan	nan	nan	nan	nan	nan	nan	nan	nan	nan	nan	nan	nan	nan	nan	nan	nan	nan	nan	nan	nan	nan	nan	nan	nan	nan	nan	nan	nan	nan
8.85	nan	nan	nan	nan	nan	nan	nan	nan	nan	nan	nan	nan	nan	nan	nan	nan	nan	nan	nan	nan	nan	nan	nan	nan	nan	nan	nan	nan	nan	nan	nan	nan	nan	nan	nan	nan	nan	nan	nan	nan	nan	nan	nan	nan	nan	nan	nan	nan	nan
8.9	nan	nan	nan	nan	nan	nan	nan	nan	nan	nan	nan	nan	nan	nan	nan	nan	nan	nan	nan	nan	nan	nan	nan	nan	nan	nan	nan	nan	nan	nan	nan	nan	nan	nan	nan	nan	nan	nan	nan	nan	nan	nan	nan	nan	nan	nan	nan	nan	nan
8.95	nan	nan	nan	nan	nan	nan	nan	nan	nan	nan	nan	nan	nan	nan	nan	nan	nan	nan	nan	nan	nan	nan	nan	nan	nan	nan	nan	nan	nan	nan	nan	nan	nan	nan	nan	nan	nan	nan	nan	nan	nan	nan	nan	nan	nan	nan	nan	nan	nan
9	nan	nan	nan	nan	nan	nan	nan	nan	nan	nan	nan	nan	nan	nan	nan	nan	nan	nan	nan	nan	nan	nan	nan	nan	nan	nan	nan	nan	nan	nan	nan	nan	nan	nan	nan	nan	nan	nan	nan	nan	nan	nan	nan	nan	nan	nan	nan	nan	nan
9.05	nan	nan	nan	nan	nan	nan	nan	nan	nan	nan	nan	nan	nan	nan	nan	nan	nan	nan	nan	nan	nan	nan	nan	nan	nan	nan	nan	nan	nan	nan	nan	nan	nan	nan	nan	nan	nan	nan	nan	nan	nan	nan	nan	nan	nan	nan	nan	nan	nan
9.1	nan	nan	nan	nan	nan	nan	nan	nan	nan	nan	nan	nan	nan	nan	nan	nan	nan	nan	nan	nan	nan	nan	nan	nan	nan	nan	nan	nan	nan	nan	nan	nan	nan	nan	nan	nan	nan	nan	nan	nan	nan	nan	nan	nan	nan	nan	nan	nan	nan
9.15	nan	nan	nan	nan	nan	nan	nan	nan	nan	nan	nan	nan	nan	nan	nan	nan	nan	nan	nan	nan	nan	nan	nan	nan	nan	nan	nan	nan	nan	nan	nan	nan	nan	nan	nan	nan	nan	nan	nan	nan	nan	nan	nan	nan	nan	nan	nan	nan	nan
9.2	nan	nan	nan	nan	nan	nan	nan	nan	nan	nan	nan	nan	nan	nan	nan	nan	nan	nan	nan	nan	nan	nan	nan	nan	nan	nan	nan	nan	nan	nan	nan	nan	nan	nan	nan	nan	nan	nan	nan	nan	nan	nan	nan	nan	nan	nan	nan	nan	nan
9.25	nan	nan	nan	nan	nan	nan	nan	nan	nan	nan	nan	nan	nan	nan	nan	nan	nan	nan	nan	nan	nan	nan	nan	nan	nan	nan	nan	nan	nan	nan	nan	nan	nan	nan	nan	nan	nan	nan	nan	nan	nan	nan	nan	nan	nan	nan	nan	nan	nan
9.3	nan	nan	nan	nan	nan	nan	nan	nan	nan	nan	nan	nan	nan	nan	nan	nan	nan	nan	nan	nan	nan	nan	nan	nan	nan	nan	nan	nan	nan	nan	nan	nan	nan	nan	nan	nan	nan	nan	nan	nan	nan	nan	nan	nan	nan	nan	nan	nan	nan
9.35	nan	nan	nan	nan	nan	nan	nan	nan	nan	nan	nan	nan	nan	nan	nan	nan	nan	nan	nan	nan	nan	nan	nan	nan	nan	nan	nan	nan	nan	nan	nan	nan	nan	nan	nan	nan	nan	nan	nan	nan	nan	nan	nan	nan	nan	nan	nan	nan	nan
9.4	nan	nan	nan	nan	nan	nan	nan	nan	nan	nan	nan	nan	nan	nan	nan	nan	nan	nan	nan	nan	nan	nan	nan	nan	nan	nan	nan	nan	nan	nan	nan	nan	nan	nan	nan	nan	nan	nan	nan	nan	nan	nan	nan	nan	nan	nan	nan	nan	nan
9.45	nan	nan	nan	nan	nan	nan	nan	nan	nan	nan	nan	nan	nan	nan	nan	nan	nan	nan	nan	nan	nan	nan	nan	nan	nan	nan	nan	nan	nan	nan	nan	nan	nan	nan	nan	nan	nan	nan	nan	nan	nan	nan	nan	nan	nan	nan	nan	nan	nan
9.5	nan	nan	nan	nan	nan	nan	nan	nan	nan	nan	nan	nan	nan	nan	nan	nan	nan	nan	nan	nan	nan	nan	nan	nan	nan	nan	nan	nan	nan	nan	nan	nan	nan	nan	nan	nan	nan	nan	nan	nan	nan	nan	nan	nan	nan	nan	nan	nan	nan
9.55	nan	nan	nan	nan	nan	nan	nan	nan	nan	nan	nan	nan	nan	nan	nan	nan	nan	nan	nan	nan	nan	nan	nan	nan	nan	nan	nan	nan	nan	nan	nan	nan	nan	nan	nan	nan	nan	nan	nan	nan	nan	nan	nan	nan	nan	nan	nan	nan	nan
9.6	nan	nan	nan	nan	nan	nan	nan	nan	nan	nan	nan	nan	nan	nan	nan	nan	nan	nan	nan	nan	nan	nan	nan	nan	nan	nan	nan	nan	nan	nan	nan	nan	nan	nan	nan	nan	nan	nan	nan	nan	nan	nan	nan	nan	nan	nan	nan	nan	nan
9.65	nan	nan	nan	nan	nan	nan	nan	nan	nan	nan	nan	nan	nan	nan	nan	nan	nan	nan	nan	nan	nan	nan	nan	nan	nan	nan	nan	nan	nan	nan	nan	nan	nan	nan	nan	nan	nan	nan	nan	nan	nan	nan	nan	nan	nan	nan	nan	nan	nan
9.7	nan	nan	nan	nan	nan	nan	nan	nan	nan	nan	nan	nan	nan	nan	nan	nan	nan	nan	nan	nan	nan	nan	nan	nan	nan	nan	nan	nan	nan	nan	nan	nan	nan	nan	nan	nan	nan	nan	nan	nan	nan	nan	nan	nan	nan	nan	nan	nan	nan
9.75	nan	nan	nan	nan	nan	nan	nan	nan	nan	nan	nan	nan	nan	nan	nan	nan	nan	nan	nan	nan	nan	nan	nan	nan	nan	nan	nan	nan	nan	nan	nan	nan	nan	nan	nan	nan	nan	nan	nan	nan	nan	nan	nan	nan	nan	nan	nan	nan	nan
9.8	nan	nan	nan	nan	nan	nan	nan	nan	nan	nan	nan	nan	nan	nan	nan	nan	nan	nan	nan	nan	nan	nan	nan	nan	nan	nan	nan	nan	nan	nan	nan	nan	nan	nan	nan	nan	nan	nan	nan	nan	nan	nan	nan	nan	nan	nan	nan	nan	nan
9.85	nan	nan	nan	nan	nan	nan	nan	nan	nan	nan	nan	nan	nan	nan	nan	nan	nan	nan	nan	nan	nan	nan	nan	nan	nan	nan	nan	nan	nan	nan	nan	nan	nan	nan	nan	nan	nan	nan	nan	nan	nan	nan	nan	nan	nan	nan	nan	nan	nan
9.9	nan	nan	nan	nan	nan	nan	nan	nan	nan	nan	nan	nan	nan	nan	nan	nan	nan	nan	nan	nan	nan	nan	nan	nan	nan	nan	nan	nan	nan	nan	nan	nan	nan	nan	nan	nan	nan	nan	nan	nan	nan	nan	nan	nan	nan	nan	nan	nan	nan
9.95	nan	nan	nan	nan	nan	nan	nan	nan	nan	nan	nan	nan	nan	nan	nan	nan	nan	nan	nan	nan	nan	nan	nan	nan	nan	nan	nan	nan	nan	nan	nan	nan	nan	nan	nan	nan	nan	nan	nan	nan	nan	nan	nan	nan	nan	nan	nan	nan	nan
10	nan	nan	nan	nan	nan	nan	nan	nan	nan	nan	nan	nan	nan	nan	nan	nan	nan	nan	nan	nan	nan	nan	nan	nan	nan	nan	nan	nan	nan	nan	nan	nan	nan	nan	nan	nan	nan	nan	nan	nan	nan	nan	nan	nan	nan	nan	nan	nan	nan
[truncated: 48 more columns]

## Sheet: Figure3d
Figure3d	Polar angle=0(deg)	3.75	7.5	11.25	15	18.75	22.5	26.25	30	33.75	37.5	41.25	45	48.75	52.5	56.25	60	63.75	67.5	71.25	75	78.75	82.5	86.25	90	93.75	97.5	101.25	105	108.75	112.5	116.25	120	123.75	127.5	131.25	135	138.75	142.5	146.25	150	153.75	157.5	161.25	165	168.75	172.5	176.25	180
Radius=0(RM)	nan	nan	nan	nan	nan	nan	nan	nan	nan	nan	nan	nan	nan	nan	nan	nan	nan	nan	nan	nan	nan	nan	nan	nan	nan	nan	nan	nan	nan	nan	nan	nan	nan	nan	nan	nan	nan	nan	nan	nan	nan	nan	nan	nan	nan	nan	nan	nan	nan
0.05	nan	nan	nan	nan	nan	nan	nan	nan	nan	nan	nan	nan	nan	nan	nan	nan	nan	nan	nan	nan	nan	nan	nan	nan	nan	nan	nan	nan	nan	nan	nan	nan	nan	nan	nan	nan	nan	nan	nan	nan	nan	nan	nan	nan	nan	nan	nan	nan	nan
0.1	nan	nan	nan	nan	nan	nan	nan	nan	nan	nan	nan	nan	nan	nan	nan	nan	nan	nan	nan	nan	nan	nan	nan	nan	nan	nan	nan	nan	nan	nan	nan	nan	nan	nan	nan	nan	nan	nan	nan	nan	nan	nan	nan	nan	nan	nan	nan	nan	nan
0.15	nan	nan	nan	nan	nan	nan	nan	nan	nan	nan	nan	nan	nan	nan	nan	nan	nan	nan	nan	nan	nan	nan	nan	nan	nan	nan	nan	nan	nan	nan	nan	nan	nan	nan	nan	nan	nan	nan	nan	nan	nan	nan	nan	nan	nan	nan	nan	nan	nan
0.2	nan	nan	nan	nan	nan	nan	nan	nan	nan	nan	nan	nan	nan	nan	nan	nan	nan	nan	nan	nan	nan	nan	nan	nan	nan	nan	nan	nan	nan	nan	nan	nan	nan	nan	nan	nan	nan	nan	nan	nan	nan	nan	nan	nan	nan	nan	nan	nan	nan
0.25	nan	nan	nan	nan	nan	nan	nan	nan	nan	nan	nan	nan	nan	nan	nan	nan	nan	nan	nan	nan	nan	nan	nan	nan	nan	nan	nan	nan	nan	nan	nan	nan	nan	nan	nan	nan	nan	nan	nan	nan	nan	nan	nan	nan	nan	nan	nan	nan	nan
0.3	nan	nan	nan	nan	nan	nan	nan	nan	nan	nan	nan	nan	nan	nan	nan	nan	nan	nan	nan	nan	nan	nan	nan	nan	nan	nan	nan	nan	nan	nan	nan	nan	nan	nan	nan	nan	nan	nan	nan	nan	nan	nan	nan	nan	nan	nan	nan	nan	nan
0.35	nan	nan	nan	nan	nan	nan	nan	nan	nan	nan	nan	nan	nan	nan	nan	nan	nan	nan	nan	nan	nan	nan	nan	nan	nan	nan	nan	nan	nan	nan	nan	nan	nan	nan	nan	nan	nan	nan	nan	nan	nan	nan	nan	nan	nan	nan	nan	nan	nan
0.4	nan	nan	nan	nan	nan	nan	nan	nan	nan	nan	nan	nan	nan	nan	nan	nan	nan	nan	nan	nan	nan	nan	nan	nan	nan	nan	nan	nan	nan	nan	nan	nan	nan	nan	nan	nan	nan	nan	nan	nan	nan	nan	nan	nan	nan	nan	nan	nan	nan
0.45	nan	nan	nan	nan	nan	nan	nan	nan	nan	nan	nan	nan	nan	nan	nan	nan	nan	nan	nan	nan	nan	nan	nan	nan	nan	nan	nan	nan	nan	nan	nan	nan	nan	nan	nan	nan	nan	nan	nan	nan	nan	nan	nan	nan	nan	nan	nan	nan	nan
0.5	nan	nan	nan	nan	nan	nan	nan	nan	nan	nan	nan	nan	nan	nan	nan	nan	nan	nan	nan	nan	nan	nan	nan	nan	nan	nan	nan	nan	nan	nan	nan	nan	nan	nan	nan	nan	nan	nan	nan	nan	nan	nan	nan	nan	nan	nan	nan	nan	nan
0.55	nan	nan	nan	nan	nan	nan	nan	nan	nan	nan	nan	nan	nan	nan	nan	nan	nan	nan	nan	nan	nan	nan	nan	nan	nan	nan	nan	nan	nan	nan	nan	nan	nan	nan	nan	nan	nan	nan	nan	nan	nan	nan	nan	nan	nan	nan	nan	nan	nan
0.6	nan	nan	nan	nan	nan	nan	nan	nan	nan	nan	nan	nan	nan	nan	nan	nan	nan	nan	nan	nan	nan	nan	nan	nan	nan	nan	nan	nan	nan	nan	nan	nan	nan	nan	nan	nan	nan	nan	nan	nan	nan	nan	nan	nan	nan	nan	nan	nan	nan
0.65	nan	nan	nan	nan	nan	nan	nan	nan	nan	nan	nan	nan	nan	nan	nan	nan	nan	nan	nan	nan	nan	nan	nan	nan	nan	nan	nan	nan	nan	nan	nan	nan	nan	nan	nan	nan	nan	nan	nan	nan	nan	nan	nan	nan	nan	nan	nan	nan	nan
0.7	nan	nan	nan	nan	nan	nan	nan	nan	nan	nan	nan	nan	nan	nan	nan	nan	nan	nan	nan	nan	nan	nan	nan	nan	nan	nan	nan	nan	nan	nan	nan	nan	nan	nan	nan	nan	nan	nan	nan	nan	nan	nan	nan	nan	nan	nan	nan	nan	nan
0.75	nan	nan	nan	nan	nan	nan	nan	nan	nan	nan	nan	nan	nan	nan	nan	nan	nan	nan	nan	nan	nan	nan	nan	nan	nan	nan	nan	nan	nan	nan	nan	nan	nan	nan	nan	nan	nan	nan	nan	nan	nan	nan	nan	nan	nan	nan	nan	nan	nan
0.8	nan	nan	nan	nan	nan	nan	nan	nan	nan	nan	nan	nan	nan	nan	nan	nan	nan	nan	nan	nan	nan	nan	nan	nan	nan	nan	nan	nan	nan	nan	nan	nan	nan	nan	nan	nan	nan	nan	nan	nan	nan	nan	nan	nan	nan	nan	nan	nan	nan
0.85	nan	nan	nan	nan	nan	nan	nan	nan	nan	nan	nan	nan	nan	nan	nan	nan	nan	nan	nan	nan	nan	nan	nan	nan	nan	nan	nan	nan	nan	nan	nan	nan	nan	nan	nan	nan	nan	nan	nan	nan	nan	nan	nan	nan	nan	nan	nan	nan	nan
0.9	nan	nan	nan	nan	nan	nan	nan	nan	nan	nan	nan	nan	nan	nan	nan	nan	nan	nan	nan	nan	nan	nan	nan	nan	nan	nan	nan	nan	nan	nan	nan	nan	nan	nan	nan	nan	nan	nan	nan	nan	nan	nan	nan	nan	nan	nan	nan	nan	nan
0.95	nan	nan	nan	nan	nan	nan	nan	nan	nan	nan	nan	nan	nan	nan	nan	nan	nan	nan	nan	nan	nan	nan	nan	nan	nan	nan	nan	nan	nan	nan	nan	nan	nan	nan	nan	nan	nan	nan	nan	nan	nan	nan	nan	nan	nan	nan	nan	nan	nan
1	nan	nan	nan	nan	nan	nan	nan	nan	nan	nan	nan	nan	nan	nan	nan	nan	nan	nan	nan	nan	nan	nan	nan	nan	nan	nan	nan	nan	nan	nan	nan	nan	nan	nan	nan	nan	nan	nan	nan	nan	nan	nan	nan	nan	nan	nan	nan	nan	nan
1.05	nan	nan	nan	nan	nan	nan	nan	nan	nan	nan	nan	nan	nan	nan	nan	nan	nan	nan	nan	nan	nan	nan	nan	nan	nan	nan	nan	nan	nan	nan	nan	nan	nan	nan	nan	nan	nan	nan	nan	nan	nan	nan	nan	nan	nan	nan	nan	nan	nan
1.1	nan	nan	nan	nan	nan	nan	nan	nan	nan	nan	nan	nan	nan	nan	nan	nan	nan	nan	nan	nan	nan	nan	nan	nan	nan	nan	nan	nan	nan	nan	nan	nan	nan	nan	nan	nan	nan	nan	nan	nan	nan	nan	nan	nan	nan	nan	nan	nan	557651
1.15	19453.9	nan	nan	nan	nan	nan	nan	nan	nan	nan	nan	nan	nan	nan	nan	nan	nan	nan	nan	nan	nan	nan	nan	nan	nan	nan	nan	nan	nan	nan	nan	nan	nan	nan	nan	nan	nan	nan	nan	nan	nan	nan	nan	nan	nan	nan	147598	421139	1.11681e+06
1.2	38190.1	38003.2	nan	nan	nan	nan	nan	nan	nan	nan	nan	nan	nan	nan	nan	nan	nan	nan	nan	nan	nan	nan	nan	nan	nan	nan	nan	nan	nan	nan	nan	nan	nan	nan	nan	nan	nan	nan	nan	nan	nan	nan	nan	nan	nan	80041.8	601941	1.98388e+06	1.61364e+06
1.25	236269	141904	214763	nan	nan	nan	nan	nan	nan	nan	nan	nan	nan	nan	nan	nan	nan	nan	nan	nan	nan	nan	nan	nan	nan	nan	nan	nan	nan	nan	nan	nan	nan	nan	nan	nan	nan	nan	nan	nan	nan	nan	nan	nan	133157	249329	1.4129e+06	1.05098e+06	194332
1.3	392080	463774	205230	326375	nan	nan	nan	nan	nan	nan	nan	nan	nan	nan	nan	nan	nan	nan	nan	nan	nan	nan	nan	nan	nan	nan	nan	nan	nan	nan	nan	nan	nan	nan	nan	nan	nan	nan	nan	nan	nan	nan	nan	nan	247208	1.21528e+06	1.89142e+06	148903	216955
1.35	862882	610601	442909	403614	694166	nan	nan	nan	nan	nan	nan	nan	nan	nan	nan	nan	nan	nan	nan	nan	nan	nan	nan	nan	nan	nan	nan	nan	nan	nan	nan	nan	nan	nan	nan	nan	nan	nan	nan	nan	nan	nan	nan	127577	870397	952076	99757.5	188623	292104
1.4	527887	834592	602753	403458	657366	740751	nan	nan	nan	nan	nan	nan	nan	nan	nan	nan	nan	nan	nan	nan	nan	nan	nan	nan	nan	nan	nan	nan	nan	nan	nan	nan	nan	nan	nan	nan	nan	nan	nan	nan	nan	nan	35024.4	338225	714353	113370	177125	282149	458955
1.45	401675	640396	598880	640852	309100	615592	nan	nan	nan	nan	nan	nan	nan	nan	nan	nan	nan	nan	nan	nan	nan	nan	nan	nan	nan	nan	nan	nan	nan	nan	nan	nan	nan	nan	nan	nan	nan	nan	nan	nan	nan	13878.1	187317	835755	41948.1	160079	212017	410295	459567
1.5	676510	315458	754382	446514	568371	221571	398689	nan	nan	nan	nan	nan	nan	nan	nan	nan	nan	nan	nan	nan	nan	nan	nan	nan	nan	nan	nan	nan	nan	nan	nan	nan	nan	nan	nan	nan	nan	nan	nan	nan	nan	307549	393429	142330	61520	195124	329213	389191	211763
1.55	790566	476480	307797	616656	470918	316357	296962	488182	nan	nan	nan	nan	nan	nan	nan	nan	nan	nan	nan	nan	nan	nan	nan	nan	nan	nan	nan	nan	nan	nan	nan	nan	nan	nan	nan	nan	nan	nan	nan	nan	5888.54	274570	316871	0	222796	186140	292594	284319	428666
1.6	722396	563921	290132	318488	354057	463949	194667	326438	nan	nan	nan	nan	nan	nan	nan	nan	nan	nan	nan	nan	nan	nan	nan	nan	nan	nan	nan	nan	nan	nan	nan	nan	nan	nan	nan	nan	nan	nan	nan	12501.7	67957.9	190863	18015.1	193998	172171	236030	238146	217917	426073
1.65	722328	643433	555503	219573	360032	384988	273688	231117	139452	nan	nan	nan	nan	nan	nan	nan	nan	nan	nan	nan	nan	nan	nan	nan	nan	nan	nan	nan	nan	nan	nan	nan	nan	nan	nan	nan	nan	nan	nan	9254.84	168031	378087	17369.1	166322	203279	182567	216624	298374	233434
1.7	203085	698822	464258	253388	163831	349325	284983	104023	75900.1	nan	nan	nan	nan	nan	nan	nan	nan	nan	nan	nan	nan	nan	nan	nan	nan	nan	nan	nan	nan	nan	nan	nan	nan	nan	nan	nan	nan	nan	14519.7	23854.6	144542	11831.7	91271.2	146941	170293	248891	262954	233814	205995
1.75	144688	161271	513404	223318	195320	269728	120388	113374	45191.8	93088.7	nan	nan	nan	nan	nan	nan	nan	nan	nan	nan	nan	nan	nan	nan	nan	nan	nan	nan	nan	nan	nan	nan	nan	nan	nan	nan	nan	nan	43676.8	30695.9	32407.2	51511.7	113069	135175	176527	241791	268955	182229	220588
1.8	274246	80622.6	527942	166429	153932	86012.6	153854	231725	86853.6	126435	nan	nan	nan	nan	nan	nan	nan	nan	nan	nan	nan	nan	nan	nan	nan	nan	nan	nan	nan	nan	nan	nan	nan	nan	nan	nan	nan	41365.4	21697	14197.7	15072.1	101107	139592	117753	177728	170216	181947	170940	177924
1.85	181959	41560.6	30817	469159	127363	85372.5	102518	65371.2	74370.2	43260.4	44934.5	nan	nan	nan	nan	nan	nan	nan	nan	nan	nan	nan	nan	nan	nan	nan	nan	nan	nan	nan	nan	nan	nan	nan	nan	nan	nan	95610.5	11523.9	17348.6	76493	110991	107991	167729	198470	186090	167861	147113	187625
1.9	80307.6	135883	27685.7	344621	254605	138728	16950.2	30450.5	60421.1	38521.9	49964.1	nan	nan	nan	nan	nan	nan	nan	nan	nan	nan	nan	nan	nan	nan	nan	nan	nan	nan	nan	nan	nan	nan	nan	nan	nan	971525	106663	22792.9	4966.07	91514.2	129882	156406	179619	149712	123070	89894.4	127978	134849
1.95	154553	272307	35689.2	24699.5	48040.4	80690.5	21284.4	20762.5	16984.5	58571.3	52270.3	28396	nan	nan	nan	nan	nan	nan	nan	nan	nan	nan	nan	nan	nan	nan	nan	nan	nan	nan	nan	nan	nan	nan	nan	nan	352338	18566.8	12986.3	59959.3	75479.5	108869	168678	nan	144473	118303	121331	161421	185931
2	170493	150526	40350.6	29326.1	30427.8	77645.5	53835.8	15031.5	25890.6	39397.3	58770.4	24153.5	nan	nan	nan	nan	nan	nan	nan	nan	nan	nan	nan	nan	nan	nan	nan	nan	nan	nan	nan	nan	nan	nan	nan	nan	69025.2	28410.7	60777.5	66962.4	75704	136594	178816	81785.7	124604	74956.9	80111.8	101639	206636
2.05	152404	152258	98793.5	38105	34726.1	19137.1	73400.4	12432.5	37976.7	34120.5	27875.2	12880.1	13773.1	nan	nan	nan	nan	nan	nan	nan	nan	nan	nan	nan	nan	nan	nan	nan	nan	nan	nan	nan	nan	nan	nan	nan	30625.9	42801	119877	106362	69219.4	90835.3	26703.2	93590.3	131172	0	39267.7	175481	226469
2.1	132128	324690	187580	nan	113580	24346.7	67790.5	48411.2	23421.3	0	77898.1	29861.3	39998.7	nan	nan	nan	nan	nan	nan	nan	nan	nan	nan	nan	nan	nan	nan	nan	nan	nan	nan	nan	nan	nan	nan	nan	24873.6	115826	254810	114310	121719	84065.9	64867.9	73930.1	61246.3	44433.9	28100	168359	375533
2.15	35958.4	261939	123848	72656.6	40571.6	0	0	17159.6	15694.4	nan	44398.2	51451.4	19726.9	nan	nan	nan	nan	nan	nan	nan	nan	nan	nan	nan	nan	nan	nan	nan	nan	nan	nan	nan	nan	nan	nan	nan	nan	nan	139264	87593.3	70597.5	45218.3	151466	50184.1	nan	61549.2	44830.5	129856	281927
2.2	0	95425.6	188797	nan	nan	nan	nan	nan	29013.3	4859.76	nan	63403.8	53345.9	nan	nan	nan	nan	nan	nan	nan	nan	nan	nan	nan	nan	nan	nan	nan	nan	nan	nan	nan	nan	nan	nan	nan	nan	nan	59133.6	117885	79835.4	20544.8	127429	24588	nan	nan	60503.1	128473	nan
2.25	nan	54106.5	44014.9	182990	nan	nan	nan	nan	nan	0	nan	nan	nan	nan	nan	nan	nan	nan	nan	nan	nan	nan	nan	nan	nan	nan	nan	nan	nan	nan	nan	nan	nan	nan	nan	nan	nan	nan	47657.2	56792.2	208464	0	0	nan	nan	nan	169421	107323	28350.6
2.3	nan	nan	7820.7	nan	nan	nan	nan	nan	nan	nan	nan	nan	nan	nan	nan	nan	nan	nan	nan	nan	nan	nan	nan	nan	nan	nan	nan	nan	nan	nan	nan	nan	nan	nan	nan	nan	nan	nan	22972	83782.6	142234	nan	nan	nan	nan	nan	109704	140203	nan
2.35	nan	nan	nan	nan	nan	nan	nan	nan	nan	nan	nan	nan	nan	nan	nan	nan	nan	nan	nan	nan	nan	nan	nan	nan	nan	nan	nan	nan	nan	nan	nan	nan	nan	nan	nan	nan	nan	nan	nan	nan	nan	nan	nan	nan	nan	nan	74618.7	nan	nan
2.4	nan	nan	nan	nan	nan	nan	nan	nan	nan	nan	nan	nan	nan	nan	nan	nan	nan	nan	nan	nan	nan	nan	nan	nan	nan	nan	nan	nan	nan	nan	nan	nan	nan	nan	nan	nan	nan	nan	nan	nan	nan	nan	nan	nan	nan	nan	25336.6	nan	nan
2.45	nan	nan	nan	nan	nan	nan	nan	nan	nan	nan	nan	nan	nan	nan	nan	nan	nan	nan	nan	nan	nan	nan	nan	nan	nan	nan	nan	nan	nan	nan	nan	nan	nan	nan	nan	nan	nan	nan	nan	nan	nan	nan	nan	nan	nan	nan	nan	nan	nan
2.5	nan	nan	nan	nan	nan	nan	nan	nan	nan	nan	nan	nan	nan	nan	nan	nan	nan	nan	nan	nan	nan	nan	nan	nan	nan	nan	nan	nan	nan	nan	nan	nan	nan	nan	nan	nan	nan	nan	nan	nan	nan	nan	nan	nan	nan	nan	nan	nan	nan
2.55	nan	nan	nan	nan	nan	nan	nan	nan	nan	nan	nan	nan	nan	nan	nan	nan	nan	nan	nan	nan	nan	nan	nan	nan	nan	nan	nan	nan	nan	nan	nan	nan	nan	nan	nan	nan	nan	nan	nan	nan	nan	nan	nan	nan	nan	nan	nan	nan	nan
2.6	nan	nan	nan	nan	nan	nan	nan	nan	nan	nan	nan	nan	nan	nan	nan	nan	nan	nan	nan	nan	nan	nan	nan	nan	nan	nan	nan	nan	nan	nan	nan	nan	nan	nan	nan	nan	nan	nan	nan	nan	nan	nan	nan	nan	nan	nan	nan	nan	nan
2.65	nan	nan	nan	nan	nan	nan	nan	nan	nan	nan	nan	nan	nan	nan	nan	nan	nan	nan	nan	nan	nan	nan	nan	nan	nan	nan	nan	nan	nan	nan	nan	nan	nan	nan	nan	nan	nan	nan	nan	nan	nan	nan	nan	nan	nan	nan	nan	nan	nan
2.7	nan	nan	nan	nan	nan	nan	nan	nan	nan	nan	nan	nan	nan	nan	nan	nan	nan	nan	nan	nan	nan	nan	nan	nan	nan	nan	nan	nan	nan	nan	nan	nan	nan	nan	nan	nan	nan	nan	nan	nan	nan	nan	nan	nan	nan	nan	nan	nan	nan
2.75	nan	nan	nan	nan	nan	nan	nan	nan	nan	nan	nan	nan	nan	nan	nan	nan	nan	nan	nan	nan	nan	nan	nan	nan	nan	nan	nan	nan	nan	nan	nan	nan	nan	nan	nan	nan	nan	nan	nan	nan	nan	nan	nan	nan	nan	nan	nan	nan	nan
2.8	nan	nan	nan	nan	nan	nan	nan	nan	nan	nan	nan	nan	nan	nan	nan	nan	nan	nan	nan	nan	nan	nan	nan	nan	nan	nan	nan	nan	nan	nan	nan	nan	nan	nan	nan	nan	nan	nan	nan	nan	nan	nan	nan	nan	nan	nan	nan	nan	nan
2.85	nan	nan	nan	nan	nan	nan	nan	nan	nan	nan	nan	nan	nan	nan	nan	nan	nan	nan	nan	nan	nan	nan	nan	nan	nan	nan	nan	nan	nan	nan	nan	nan	nan	nan	nan	nan	nan	nan	nan	nan	nan	nan	nan	nan	nan	nan	nan	nan	nan
2.9	nan	nan	nan	nan	nan	nan	nan	nan	nan	nan	nan	nan	nan	nan	nan	nan	nan	nan	nan	nan	nan	nan	nan	nan	nan	nan	nan	nan	nan	nan	nan	nan	nan	nan	nan	nan	nan	nan	nan	nan	nan	nan	nan	nan	nan	nan	nan	nan	nan
2.95	nan	nan	nan	nan	nan	nan	nan	nan	nan	nan	nan	nan	nan	nan	nan	nan	nan	nan	nan	nan	nan	nan	nan	nan	nan	nan	nan	nan	nan	nan	nan	nan	nan	nan	nan	nan	nan	nan	nan	nan	nan	nan	nan	nan	nan	nan	nan	nan	nan
3	nan	nan	nan	nan	nan	nan	nan	nan	nan	nan	nan	nan	nan	nan	nan	nan	nan	nan	nan	nan	nan	nan	nan	nan	nan	nan	nan	nan	nan	nan	nan	nan	nan	nan	nan	nan	nan	nan	nan	nan	nan	nan	nan	nan	nan	nan	nan	nan	nan
3.05	nan	nan	nan	nan	nan	nan	nan	nan	nan	nan	nan	nan	nan	nan	nan	nan	nan	nan	nan	nan	nan	nan	nan	nan	nan	nan	nan	nan	nan	nan	nan	nan	nan	nan	nan	nan	nan	nan	nan	nan	nan	nan	nan	nan	nan	nan	nan	nan	nan
3.1	nan	nan	nan	nan	nan	nan	nan	nan	nan	nan	nan	nan	nan	nan	nan	nan	nan	nan	nan	nan	nan	nan	nan	nan	nan	nan	nan	nan	nan	nan	nan	nan	nan	nan	nan	nan	nan	nan	nan	nan	nan	nan	nan	nan	nan	nan	nan	nan	nan
3.15	nan	nan	nan	nan	nan	nan	nan	nan	nan	nan	nan	nan	nan	nan	nan	nan	nan	nan	nan	nan	nan	nan	nan	nan	nan	nan	nan	nan	nan	nan	nan	nan	nan	nan	nan	nan	nan	nan	nan	nan	nan	nan	nan	nan	nan	nan	nan	nan	nan
3.2	nan	nan	nan	nan	nan	nan	nan	nan	nan	nan	nan	nan	nan	nan	nan	nan	nan	nan	nan	nan	nan	nan	nan	nan	nan	nan	nan	nan	nan	nan	nan	nan	nan	nan	nan	nan	nan	nan	nan	nan	nan	nan	nan	nan	nan	nan	nan	nan	nan
3.25	nan	nan	nan	nan	nan	nan	nan	nan	nan	nan	nan	nan	nan	nan	nan	nan	nan	nan	nan	nan	nan	nan	nan	nan	nan	nan	nan	nan	nan	nan	nan	nan	nan	nan	nan	nan	nan	nan	nan	nan	nan	nan	nan	nan	nan	nan	nan	nan	nan
3.3	nan	nan	nan	nan	nan	nan	nan	nan	nan	nan	nan	nan	nan	nan	nan	nan	nan	nan	nan	nan	nan	nan	nan	nan	nan	nan	nan	nan	nan	nan	nan	nan	nan	nan	nan	nan	nan	nan	nan	nan	nan	nan	nan	nan	nan	nan	nan	nan	nan
3.35	nan	nan	nan	nan	nan	nan	nan	nan	nan	nan	nan	nan	nan	nan	nan	nan	nan	nan	nan	nan	nan	nan	nan	nan	nan	nan	nan	nan	nan	nan	nan	nan	nan	nan	nan	nan	nan	nan	nan	nan	nan	nan	nan	nan	nan	nan	nan	nan	nan
3.4	nan	nan	nan	nan	nan	nan	nan	nan	nan	nan	nan	nan	nan	nan	nan	nan	nan	nan	nan	nan	nan	nan	nan	nan	nan	nan	nan	nan	nan	nan	nan	nan	nan	nan	nan	nan	nan	nan	nan	nan	nan	nan	nan	nan	nan	nan	nan	nan	nan
3.45	nan	nan	nan	nan	nan	nan	nan	nan	nan	nan	nan	nan	nan	nan	nan	nan	nan	nan	nan	nan	nan	nan	nan	nan	nan	nan	nan	nan	nan	nan	nan	nan	nan	nan	nan	nan	nan	nan	nan	nan	nan	nan	nan	nan	nan	nan	nan	nan	nan
3.5	nan	nan	nan	nan	nan	nan	nan	nan	nan	nan	nan	nan	nan	nan	nan	nan	nan	nan	nan	nan	nan	nan	nan	nan	nan	nan	nan	nan	nan	nan	nan	nan	nan	nan	nan	nan	nan	nan	nan	nan	nan	nan	nan	nan	nan	nan	nan	nan	nan
3.55	nan	nan	nan	nan	nan	nan	nan	nan	nan	nan	nan	nan	nan	nan	nan	nan	nan	nan	nan	nan	nan	nan	nan	nan	nan	nan	nan	nan	nan	nan	nan	nan	nan	nan	nan	nan	nan	nan	nan	nan	nan	nan	nan	nan	nan	nan	nan	nan	nan
3.6	nan	nan	nan	nan	nan	nan	nan	nan	nan	nan	nan	nan	nan	nan	nan	nan	nan	nan	nan	nan	nan	nan	nan	nan	nan	nan	nan	nan	nan	nan	nan	nan	nan	nan	nan	nan	nan	nan	nan	nan	nan	nan	nan	nan	nan	nan	nan	nan	nan
3.65	nan	nan	nan	nan	nan	nan	nan	nan	nan	nan	nan	nan	nan	nan	nan	nan	nan	nan	nan	nan	nan	nan	nan	nan	nan	nan	nan	nan	nan	nan	nan	nan	nan	nan	nan	nan	nan	nan	nan	nan	nan	nan	nan	nan	nan	nan	nan	nan	nan
3.7	nan	nan	nan	nan	nan	nan	nan	nan	nan	nan	nan	nan	nan	nan	nan	nan	nan	nan	nan	nan	nan	nan	nan	nan	nan	nan	nan	nan	nan	nan	nan	nan	nan	nan	nan	nan	nan	nan	nan	nan	nan	nan	nan	nan	nan	nan	nan	nan	nan
3.75	nan	nan	nan	nan	nan	nan	nan	nan	nan	nan	nan	nan	nan	nan	nan	nan	nan	nan	nan	nan	nan	nan	nan	nan	nan	nan	nan	nan	nan	nan	nan	nan	nan	nan	nan	nan	nan	nan	nan	nan	nan	nan	nan	nan	nan	nan	nan	nan	nan
3.8	nan	nan	nan	nan	nan	nan	nan	nan	nan	nan	nan	nan	nan	nan	nan	nan	nan	nan	nan	nan	nan	nan	nan	nan	nan	nan	nan	nan	nan	nan	nan	nan	nan	nan	nan	nan	nan	nan	nan	nan	nan	nan	nan	nan	nan	nan	nan	nan	nan
3.85	nan	nan	nan	nan	nan	nan	nan	nan	nan	nan	nan	nan	nan	nan	nan	nan	nan	nan	nan	nan	nan	nan	nan	nan	nan	nan	nan	nan	nan	nan	nan	nan	nan	nan	nan	nan	nan	nan	nan	nan	nan	nan	nan	nan	nan	nan	nan	nan	nan
3.9	nan	nan	nan	nan	nan	nan	nan	nan	nan	nan	nan	nan	nan	nan	nan	nan	nan	nan	nan	nan	nan	nan	nan	nan	nan	nan	nan	nan	nan	nan	nan	nan	nan	nan	nan	nan	nan	nan	nan	nan	nan	nan	nan	nan	nan	nan	nan	nan	nan
3.95	nan	nan	nan	nan	nan	nan	nan	nan	nan	nan	nan	nan	nan	nan	nan	nan	nan	nan	nan	nan	nan	nan	nan	nan	nan	nan	nan	nan	nan	nan	nan	nan	nan	nan	nan	nan	nan	nan	nan	nan	nan	nan	nan	nan	nan	nan	nan	nan	nan
4	nan	nan	nan	nan	nan	nan	nan	nan	nan	nan	nan	nan	nan	nan	nan	nan	nan	nan	nan	nan	nan	nan	nan	nan	nan	nan	nan	nan	nan	nan	nan	nan	nan	nan	nan	nan	nan	nan	nan	nan	nan	nan	nan	nan	nan	nan	nan	nan	nan
4.05	nan	nan	nan	nan	nan	nan	nan	nan	nan	nan	nan	nan	nan	nan	nan	nan	nan	nan	nan	nan	nan	nan	nan	nan	nan	nan	nan	nan	nan	nan	nan	nan	nan	nan	nan	nan	nan	nan	nan	nan	nan	nan	nan	nan	nan	nan	nan	nan	nan
4.1	nan	nan	nan	nan	nan	nan	nan	nan	nan	nan	nan	nan	nan	nan	nan	nan	nan	nan	nan	nan	nan	nan	nan	nan	nan	nan	nan	nan	nan	nan	nan	nan	nan	nan	nan	nan	nan	nan	nan	nan	nan	nan	nan	nan	nan	nan	nan	nan	nan
4.15	nan	nan	nan	nan	nan	nan	nan	nan	nan	nan	nan	nan	nan	nan	nan	nan	nan	nan	nan	nan	nan	nan	nan	nan	nan	nan	nan	nan	nan	nan	nan	nan	nan	nan	nan	nan	nan	nan	nan	nan	nan	nan	nan	nan	nan	nan	nan	nan	nan
4.2	nan	nan	nan	nan	nan	nan	nan	nan	nan	nan	nan	nan	nan	nan	nan	nan	nan	nan	nan	nan	nan	nan	nan	nan	nan	nan	nan	nan	nan	nan	nan	nan	nan	nan	nan	nan	nan	nan	nan	nan	nan	nan	nan	nan	nan	nan	nan	nan	nan
4.25	nan	nan	nan	nan	nan	nan	nan	nan	nan	nan	nan	nan	nan	nan	nan	nan	nan	nan	nan	nan	nan	nan	nan	nan	nan	nan	nan	nan	nan	nan	nan	nan	nan	nan	nan	nan	nan	nan	nan	nan	nan	nan	nan	nan	nan	nan	nan	nan	nan
4.3	nan	nan	nan	nan	nan	nan	nan	nan	nan	nan	nan	nan	nan	nan	nan	nan	nan	nan	nan	nan	nan	nan	nan	nan	nan	nan	nan	nan	nan	nan	nan	nan	nan	nan	nan	nan	nan	nan	nan	nan	nan	nan	nan	nan	nan	nan	nan	nan	nan
4.35	nan	nan	nan	nan	nan	nan	nan	nan	nan	nan	nan	nan	nan	nan	nan	nan	nan	nan	nan	nan	nan	nan	nan	nan	nan	nan	nan	nan	nan	nan	nan	nan	nan	nan	nan	nan	nan	nan	nan	nan	nan	nan	nan	nan	nan	nan	nan	nan	nan
4.4	nan	nan	nan	nan	nan	nan	nan	nan	nan	nan	nan	nan	nan	nan	nan	nan	nan	nan	nan	nan	nan	nan	nan	nan	nan	nan	nan	nan	nan	nan	nan	nan	nan	nan	nan	nan	nan	nan	nan	nan	nan	nan	nan	nan	nan	nan	nan	nan	nan
4.45	nan	nan	nan	nan	nan	nan	nan	nan	nan	nan	nan	nan	nan	nan	nan	nan	nan	nan	nan	nan	nan	nan	nan	nan	nan	nan	nan	nan	nan	nan	nan	nan	nan	nan	nan	nan	nan	nan	nan	nan	nan	nan	nan	nan	nan	nan	nan	nan	nan
4.5	nan	nan	nan	nan	nan	nan	nan	nan	nan	nan	nan	nan	nan	nan	nan	nan	nan	nan	nan	nan	nan	nan	nan	nan	nan	nan	nan	nan	nan	nan	nan	nan	nan	nan	nan	nan	nan	nan	nan	nan	nan	nan	nan	nan	nan	nan	nan	nan	nan
4.55	nan	nan	nan	nan	nan	nan	nan	nan	nan	nan	nan	nan	nan	nan	nan	nan	nan	nan	nan	nan	nan	nan	nan	nan	nan	nan	nan	nan	nan	nan	nan	nan	nan	nan	nan	nan	nan	nan	nan	nan	nan	nan	nan	nan	nan	nan	nan	nan	nan
4.6	nan	nan	nan	nan	nan	nan	nan	nan	nan	nan	nan	nan	nan	nan	nan	nan	nan	nan	nan	nan	nan	nan	nan	nan	nan	nan	nan	nan	nan	nan	nan	nan	nan	nan	nan	nan	nan	nan	nan	nan	nan	nan	nan	nan	nan	nan	nan	nan	nan
4.65	nan	nan	nan	nan	nan	nan	nan	nan	nan	nan	nan	nan	nan	nan	nan	nan	nan	nan	nan	nan	nan	nan	nan	nan	nan	nan	nan	nan	nan	nan	nan	nan	nan	nan	nan	nan	nan	nan	nan	nan	nan	nan	nan	nan	nan	nan	nan	nan	nan
4.7	nan	nan	nan	nan	nan	nan	nan	nan	nan	nan	nan	nan	nan	nan	nan	nan	nan	nan	nan	nan	nan	nan	nan	nan	nan	nan	nan	nan	nan	nan	nan	nan	nan	nan	nan	nan	nan	nan	nan	nan	nan	nan	nan	nan	nan	nan	nan	nan	nan
4.75	nan	nan	nan	nan	nan	nan	nan	nan	nan	nan	nan	nan	nan	nan	nan	nan	nan	nan	nan	nan	nan	nan	nan	nan	nan	nan	nan	nan	nan	nan	nan	nan	nan	nan	nan	nan	nan	nan	nan	nan	nan	nan	nan	nan	nan	nan	nan	nan	nan
4.8	nan	nan	nan	nan	nan	nan	nan	nan	nan	nan	nan	nan	nan	nan	nan	nan	nan	nan	nan	nan	nan	nan	nan	nan	nan	nan	nan	nan	nan	nan	nan	nan	nan	nan	nan	nan	nan	nan	nan	nan	nan	nan	nan	nan	nan	nan	nan	nan	nan
4.85	nan	nan	nan	nan	nan	nan	nan	nan	nan	nan	nan	nan	nan	nan	nan	nan	nan	nan	nan	nan	nan	nan	nan	nan	nan	nan	nan	nan	nan	nan	nan	nan	nan	nan	nan	nan	nan	nan	nan	nan	nan	nan	nan	nan	nan	nan	nan	nan	nan
4.9	nan	nan	nan	nan	nan	nan	nan	nan	nan	nan	nan	nan	nan	nan	nan	nan	nan	nan	nan	nan	nan	nan	nan	nan	nan	nan	nan	nan	nan	nan	nan	nan	nan	nan	nan	nan	nan	nan	nan	nan	nan	nan	nan	nan	nan	nan	nan	nan	nan
4.95	nan	nan	nan	nan	nan	nan	nan	nan	nan	nan	nan	nan	nan	nan	nan	nan	nan	nan	nan	nan	nan	nan	nan	nan	nan	nan	nan	nan	nan	nan	nan	nan	nan	nan	nan	nan	nan	nan	nan	nan	nan	nan	nan	nan	nan	nan	nan	nan	nan
5	nan	nan	nan	nan	nan	nan	nan	nan	nan	nan	nan	nan	nan	nan	nan	nan	nan	nan	nan	nan	nan	nan	nan	nan	nan	nan	nan	nan	nan	nan	nan	nan	nan	nan	nan	nan	nan	nan	nan	nan	nan	nan	nan	nan	nan	nan	nan	nan	nan
5.05	nan	nan	nan	nan	nan	nan	nan	nan	nan	nan	nan	nan	nan	nan	nan	nan	nan	nan	nan	nan	nan	nan	nan	nan	nan	nan	nan	nan	nan	nan	nan	nan	nan	nan	nan	nan	nan	nan	nan	nan	nan	nan	nan	nan	nan	nan	nan	nan	nan
5.1	nan	nan	nan	nan	nan	nan	nan	nan	nan	nan	nan	nan	nan	nan	nan	nan	nan	nan	nan	nan	nan	nan	nan	nan	nan	nan	nan	nan	nan	nan	nan	nan	nan	nan	nan	nan	nan	nan	nan	nan	nan	nan	nan	nan	nan	nan	nan	nan	nan
5.15	nan	nan	nan	nan	nan	nan	nan	nan	nan	nan	nan	nan	nan	nan	nan	nan	nan	nan	nan	nan	nan	nan	nan	nan	nan	nan	nan	nan	nan	nan	nan	nan	nan	nan	nan	nan	nan	nan	nan	nan	nan	nan	nan	nan	nan	nan	nan	nan	nan
5.2	nan	nan	nan	nan	nan	nan	nan	nan	nan	nan	nan	nan	nan	nan	nan	nan	nan	nan	nan	nan	nan	nan	nan	nan	nan	nan	nan	nan	nan	nan	nan	nan	nan	nan	nan	nan	nan	nan	nan	nan	nan	nan	nan	nan	nan	nan	nan	nan	nan
5.25	nan	nan	nan	nan	nan	nan	nan	nan	nan	nan	nan	nan	nan	nan	nan	nan	nan	nan	nan	nan	nan	nan	nan	nan	nan	nan	nan	nan	nan	nan	nan	nan	nan	nan	nan	nan	nan	nan	nan	nan	nan	nan	nan	nan	nan	nan	nan	nan	nan
5.3	nan	nan	nan	nan	nan	nan	nan	nan	nan	nan	nan	nan	nan	nan	nan	nan	nan	nan	nan	nan	nan	nan	nan	nan	nan	nan	nan	nan	nan	nan	nan	nan	nan	nan	nan	nan	nan	nan	nan	nan	nan	nan	nan	nan	nan	nan	nan	nan	nan
5.35	nan	nan	nan	nan	nan	nan	nan	nan	nan	nan	nan	nan	nan	nan	nan	nan	nan	nan	nan	nan	nan	nan	nan	nan	nan	nan	nan	nan	nan	nan	nan	nan	nan	nan	nan	nan	nan	nan	nan	nan	nan	nan	nan	nan	nan	nan	nan	nan	nan
5.4	nan	nan	nan	nan	nan	nan	nan	nan	nan	nan	nan	nan	nan	nan	nan	nan	nan	nan	nan	nan	nan	nan	nan	nan	nan	nan	nan	nan	nan	nan	nan	nan	nan	nan	nan	nan	nan	nan	nan	nan	nan	nan	nan	nan	nan	nan	nan	nan	nan
5.45	nan	nan	nan	nan	nan	nan	nan	nan	nan	nan	nan	nan	nan	nan	nan	nan	nan	nan	nan	nan	nan	nan	nan	nan	nan	nan	nan	nan	nan	nan	nan	nan	nan	nan	nan	nan	nan	nan	nan	nan	nan	nan	nan	nan	nan	nan	nan	nan	nan
5.5	nan	nan	nan	nan	nan	nan	nan	nan	nan	nan	nan	nan	nan	nan	nan	nan	nan	nan	nan	nan	nan	nan	nan	nan	nan	nan	nan	nan	nan	nan	nan	nan	nan	nan	nan	nan	nan	nan	nan	nan	nan	nan	nan	nan	nan	nan	nan	nan	nan
5.55	nan	nan	nan	nan	nan	nan	nan	nan	nan	nan	nan	nan	nan	nan	nan	nan	nan	nan	nan	nan	nan	nan	nan	nan	nan	nan	nan	nan	nan	nan	nan	nan	nan	nan	nan	nan	nan	nan	nan	nan	nan	nan	nan	nan	nan	nan	nan	nan	nan
5.6	nan	nan	nan	nan	nan	nan	nan	nan	nan	nan	nan	nan	nan	nan	nan	nan	nan	nan	nan	nan	nan	nan	nan	nan	nan	nan	nan	nan	nan	nan	nan	nan	nan	nan	nan	nan	nan	nan	nan	nan	nan	nan	nan	nan	nan	nan	nan	nan	nan
5.65	nan	nan	nan	nan	nan	nan	nan	nan	nan	nan	nan	nan	nan	nan	nan	nan	nan	nan	nan	nan	nan	nan	nan	nan	nan	nan	nan	nan	nan	nan	nan	nan	nan	nan	nan	nan	nan	nan	nan	nan	nan	nan	nan	nan	nan	nan	nan	nan	nan
5.7	nan	nan	nan	nan	nan	nan	nan	nan	nan	nan	nan	nan	nan	nan	nan	nan	nan	nan	nan	nan	nan	nan	nan	nan	nan	nan	nan	nan	nan	nan	nan	nan	nan	nan	nan	nan	nan	nan	nan	nan	nan	nan	nan	nan	nan	nan	nan	nan	nan
5.75	nan	nan	nan	nan	nan	nan	nan	nan	nan	nan	nan	nan	nan	nan	nan	nan	nan	nan	nan	nan	nan	nan	nan	nan	nan	nan	nan	nan	nan	nan	nan	nan	nan	nan	nan	nan	nan	nan	nan	nan	nan	nan	nan	nan	nan	nan	nan	nan	nan
5.8	nan	nan	nan	nan	nan	nan	nan	nan	nan	nan	nan	nan	nan	nan	nan	nan	nan	nan	nan	nan	nan	nan	nan	nan	nan	nan	nan	nan	nan	nan	nan	nan	nan	nan	nan	nan	nan	nan	nan	nan	nan	nan	nan	nan	nan	nan	nan	nan	nan
5.85	nan	nan	nan	nan	nan	nan	nan	nan	nan	nan	nan	nan	nan	nan	nan	nan	nan	nan	nan	nan	nan	nan	nan	nan	nan	nan	nan	nan	nan	nan	nan	nan	nan	nan	nan	nan	nan	nan	nan	nan	nan	nan	nan	nan	nan	nan	nan	nan	nan
5.9	nan	nan	nan	nan	nan	nan	nan	nan	nan	nan	nan	nan	nan	nan	nan	nan	nan	nan	nan	nan	nan	nan	nan	nan	nan	nan	nan	nan	nan	nan	nan	nan	nan	nan	nan	nan	nan	nan	nan	nan	nan	nan	nan	nan	nan	nan	nan	nan	nan
5.95	nan	nan	nan	nan	nan	nan	nan	nan	nan	nan	nan	nan	nan	nan	nan	nan	nan	nan	nan	nan	nan	nan	nan	nan	nan	nan	nan	nan	nan	nan	nan	nan	nan	nan	nan	nan	nan	nan	nan	nan	nan	nan	nan	nan	nan	nan	nan	nan	nan
6	nan	nan	nan	nan	nan	nan	nan	nan	nan	nan	nan	nan	nan	nan	nan	nan	nan	nan	nan	nan	nan	nan	nan	nan	nan	nan	nan	nan	nan	nan	nan	nan	nan	nan	nan	nan	nan	nan	nan	nan	nan	nan	nan	nan	nan	nan	nan	nan	nan
6.05	nan	nan	nan	nan	nan	nan	nan	nan	nan	nan	nan	nan	nan	nan	nan	nan	nan	nan	nan	nan	nan	nan	nan	nan	nan	nan	nan	nan	nan	nan	nan	nan	nan	nan	nan	nan	nan	nan	nan	nan	nan	nan	nan	nan	nan	nan	nan	nan	nan
6.1	nan	nan	nan	nan	nan	nan	nan	nan	nan	nan	nan	nan	nan	nan	nan	nan	nan	nan	nan	nan	nan	nan	nan	nan	nan	nan	nan	nan	nan	nan	nan	nan	nan	nan	nan	nan	nan	nan	nan	nan	nan	nan	nan	nan	nan	nan	nan	nan	nan
6.15	nan	nan	nan	nan	nan	nan	nan	nan	nan	nan	nan	nan	nan	nan	nan	nan	nan	nan	nan	nan	nan	nan	nan	nan	nan	nan	nan	nan	nan	nan	nan	nan	nan	nan	nan	nan	nan	nan	nan	nan	nan	nan	nan	nan	nan	nan	nan	nan	nan
6.2	nan	nan	nan	nan	nan	nan	nan	nan	nan	nan	nan	nan	nan	nan	nan	nan	nan	nan	nan	nan	nan	nan	nan	nan	nan	nan	nan	nan	nan	nan	nan	nan	nan	nan	nan	nan	nan	nan	nan	nan	nan	nan	nan	nan	nan	nan	nan	nan	nan
6.25	nan	nan	nan	nan	nan	nan	nan	nan	nan	nan	nan	nan	nan	nan	nan	nan	nan	nan	nan	nan	nan	nan	nan	nan	nan	nan	nan	nan	nan	nan	nan	nan	nan	nan	nan	nan	nan	nan	nan	nan	nan	nan	nan	nan	nan	nan	nan	nan	nan
6.3	nan	nan	nan	nan	nan	nan	nan	nan	nan	nan	nan	nan	nan	nan	nan	nan	nan	nan	nan	nan	nan	nan	nan	nan	nan	nan	nan	nan	nan	nan	nan	nan	nan	nan	nan	nan	nan	nan	nan	nan	nan	nan	nan	nan	nan	nan	nan	nan	nan
6.35	nan	nan	nan	nan	nan	nan	nan	nan	nan	nan	nan	nan	nan	nan	nan	nan	nan	nan	nan	nan	nan	nan	nan	nan	nan	nan	nan	nan	nan	nan	nan	nan	nan	nan	nan	nan	nan	nan	nan	nan	nan	nan	nan	nan	nan	nan	nan	nan	nan
6.4	nan	nan	nan	nan	nan	nan	nan	nan	nan	nan	nan	nan	nan	nan	nan	nan	nan	nan	nan	nan	nan	nan	nan	nan	nan	nan	nan	nan	nan	nan	nan	nan	nan	nan	nan	nan	nan	nan	nan	nan	nan	nan	nan	nan	nan	nan	nan	nan	nan
6.45	nan	nan	nan	nan	nan	nan	nan	nan	nan	nan	nan	nan	nan	nan	nan	nan	nan	nan	nan	nan	nan	nan	nan	nan	nan	nan	nan	nan	nan	nan	nan	nan	nan	nan	nan	nan	nan	nan	nan	nan	nan	nan	nan	nan	nan	nan	nan	nan	nan
6.5	nan	nan	nan	nan	nan	nan	nan	nan	nan	nan	nan	nan	nan	nan	nan	nan	nan	nan	nan	nan	nan	nan	nan	nan	nan	nan	nan	nan	nan	nan	nan	nan	nan	nan	nan	nan	nan	nan	nan	nan	nan	nan	nan	nan	nan	nan	nan	nan	nan
6.55	nan	nan	nan	nan	nan	nan	nan	nan	nan	nan	nan	nan	nan	nan	nan	nan	nan	nan	nan	nan	nan	nan	nan	nan	nan	nan	nan	nan	nan	nan	nan	nan	nan	nan	nan	nan	nan	nan	nan	nan	nan	nan	nan	nan	nan	nan	nan	nan	nan
6.6	nan	nan	nan	nan	nan	nan	nan	nan	nan	nan	nan	nan	nan	nan	nan	nan	nan	nan	nan	nan	nan	nan	nan	nan	nan	nan	nan	nan	nan	nan	nan	nan	nan	nan	nan	nan	nan	nan	nan	nan	nan	nan	nan	nan	nan	nan	nan	nan	nan
6.65	nan	nan	nan	nan	nan	nan	nan	nan	nan	nan	nan	nan	nan	nan	nan	nan	nan	nan	nan	nan	nan	nan	nan	nan	nan	nan	nan	nan	nan	nan	nan	nan	nan	nan	nan	nan	nan	nan	nan	nan	nan	nan	nan	nan	nan	nan	nan	nan	nan
6.7	nan	nan	nan	nan	nan	nan	nan	nan	nan	nan	nan	nan	nan	nan	nan	nan	nan	nan	nan	nan	nan	nan	nan	nan	nan	nan	nan	nan	nan	nan	nan	nan	nan	nan	nan	nan	nan	nan	nan	nan	nan	nan	nan	nan	nan	nan	nan	nan	nan
6.75	nan	nan	nan	nan	nan	nan	nan	nan	nan	nan	nan	nan	nan	nan	nan	nan	nan	nan	nan	nan	nan	nan	nan	nan	nan	nan	nan	nan	nan	nan	nan	nan	nan	nan	nan	nan	nan	nan	nan	nan	nan	nan	nan	nan	nan	nan	nan	nan	nan
6.8	nan	nan	nan	nan	nan	nan	nan	nan	nan	nan	nan	nan	nan	nan	nan	nan	nan	nan	nan	nan	nan	nan	nan	nan	nan	nan	nan	nan	nan	nan	nan	nan	nan	nan	nan	nan	nan	nan	nan	nan	nan	nan	nan	nan	nan	nan	nan	nan	nan
6.85	nan	nan	nan	nan	nan	nan	nan	nan	nan	nan	nan	nan	nan	nan	nan	nan	nan	nan	nan	nan	nan	nan	nan	nan	nan	nan	nan	nan	nan	nan	nan	nan	nan	nan	nan	nan	nan	nan	nan	nan	nan	nan	nan	nan	nan	nan	nan	nan	nan
6.9	nan	nan	nan	nan	nan	nan	nan	nan	nan	nan	nan	nan	nan	nan	nan	nan	nan	nan	nan	nan	nan	nan	nan	nan	nan	nan	nan	nan	nan	nan	nan	nan	nan	nan	nan	nan	nan	nan	nan	nan	nan	nan	nan	nan	nan	nan	nan	nan	nan
6.95	nan	nan	nan	nan	nan	nan	nan	nan	nan	nan	nan	nan	nan	nan	nan	nan	nan	nan	nan	nan	nan	nan	nan	nan	nan	nan	nan	nan	nan	nan	nan	nan	nan	nan	nan	nan	nan	nan	nan	nan	nan	nan	nan	nan	nan	nan	nan	nan	nan
7	nan	nan	nan	nan	nan	nan	nan	nan	nan	nan	nan	nan	nan	nan	nan	nan	nan	nan	nan	nan	nan	nan	nan	nan	nan	nan	nan	nan	nan	nan	nan	nan	nan	nan	nan	nan	nan	nan	nan	nan	nan	nan	nan	nan	nan	nan	nan	nan	nan
7.05	nan	nan	nan	nan	nan	nan	nan	nan	nan	nan	nan	nan	nan	nan	nan	nan	nan	nan	nan	nan	nan	nan	nan	nan	nan	nan	nan	nan	nan	nan	nan	nan	nan	nan	nan	nan	nan	nan	nan	nan	nan	nan	nan	nan	nan	nan	nan	nan	nan
7.1	nan	nan	nan	nan	nan	nan	nan	nan	nan	nan	nan	nan	nan	nan	nan	nan	nan	nan	nan	nan	nan	nan	nan	nan	nan	nan	nan	nan	nan	nan	nan	nan	nan	nan	nan	nan	nan	nan	nan	nan	nan	nan	nan	nan	nan	nan	nan	nan	nan
7.15	nan	nan	nan	nan	nan	nan	nan	nan	nan	nan	nan	nan	nan	nan	nan	nan	nan	nan	nan	nan	nan	nan	nan	nan	nan	nan	nan	nan	nan	nan	nan	nan	nan	nan	nan	nan	nan	nan	nan	nan	nan	nan	nan	nan	nan	nan	nan	nan	nan
7.2	nan	nan	nan	nan	nan	nan	nan	nan	nan	nan	nan	nan	nan	nan	nan	nan	nan	nan	nan	nan	nan	nan	nan	nan	nan	nan	nan	nan	nan	nan	nan	nan	nan	nan	nan	nan	nan	nan	nan	nan	nan	nan	nan	nan	nan	nan	nan	nan	nan
7.25	nan	nan	nan	nan	nan	nan	nan	nan	nan	nan	nan	nan	nan	nan	nan	nan	nan	nan	nan	nan	nan	nan	nan	nan	nan	nan	nan	nan	nan	nan	nan	nan	nan	nan	nan	nan	nan	nan	nan	nan	nan	nan	nan	nan	nan	nan	nan	nan	nan
7.3	nan	nan	nan	nan	nan	nan	nan	nan	nan	nan	nan	nan	nan	nan	nan	nan	nan	nan	nan	nan	nan	nan	nan	nan	nan	nan	nan	nan	nan	nan	nan	nan	nan	nan	nan	nan	nan	nan	nan	nan	nan	nan	nan	nan	nan	nan	nan	nan	nan
7.35	nan	nan	nan	nan	nan	nan	nan	nan	nan	nan	nan	nan	nan	nan	nan	nan	nan	nan	nan	nan	nan	nan	nan	nan	nan	nan	nan	nan	nan	nan	nan	nan	nan	nan	nan	nan	nan	nan	nan	nan	nan	nan	nan	nan	nan	nan	nan	nan	nan
7.4	nan	nan	nan	nan	nan	nan	nan	nan	nan	nan	nan	nan	nan	nan	nan	nan	nan	nan	nan	nan	nan	nan	nan	nan	nan	nan	nan	nan	nan	nan	nan	nan	nan	nan	nan	nan	nan	nan	nan	nan	nan	nan	nan	nan	nan	nan	nan	nan	nan
7.45	nan	nan	nan	nan	nan	nan	nan	nan	nan	nan	nan	nan	nan	nan	nan	nan	nan	nan	nan	nan	nan	nan	nan	nan	nan	nan	nan	nan	nan	nan	nan	nan	nan	nan	nan	nan	nan	nan	nan	nan	nan	nan	nan	nan	nan	nan	nan	nan	nan
7.5	nan	nan	nan	nan	nan	nan	nan	nan	nan	nan	nan	nan	nan	nan	nan	nan	nan	nan	nan	nan	nan	nan	nan	nan	nan	nan	nan	nan	nan	nan	nan	nan	nan	nan	nan	nan	nan	nan	nan	nan	nan	nan	nan	nan	nan	nan	nan	nan	nan
7.55	nan	nan	nan	nan	nan	nan	nan	nan	nan	nan	nan	nan	nan	nan	nan	nan	nan	nan	nan	nan	nan	nan	nan	nan	nan	nan	nan	nan	nan	nan	nan	nan	nan	nan	nan	nan	nan	nan	nan	nan	nan	nan	nan	nan	nan	nan	nan	nan	nan
7.6	nan	nan	nan	nan	nan	nan	nan	nan	nan	nan	nan	nan	nan	nan	nan	nan	nan	nan	nan	nan	nan	nan	nan	nan	nan	nan	nan	nan	nan	nan	nan	nan	nan	nan	nan	nan	nan	nan	nan	nan	nan	nan	nan	nan	nan	nan	nan	nan	nan
7.65	nan	nan	nan	nan	nan	nan	nan	nan	nan	nan	nan	nan	nan	nan	nan	nan	nan	nan	nan	nan	nan	nan	nan	nan	nan	nan	nan	nan	nan	nan	nan	nan	nan	nan	nan	nan	nan	nan	nan	nan	nan	nan	nan	nan	nan	nan	nan	nan	nan
7.7	nan	nan	nan	nan	nan	nan	nan	nan	nan	nan	nan	nan	nan	nan	nan	nan	nan	nan	nan	nan	nan	nan	nan	nan	nan	nan	nan	nan	nan	nan	nan	nan	nan	nan	nan	nan	nan	nan	nan	nan	nan	nan	nan	nan	nan	nan	nan	nan	nan
7.75	nan	nan	nan	nan	nan	nan	nan	nan	nan	nan	nan	nan	nan	nan	nan	nan	nan	nan	nan	nan	nan	nan	nan	nan	nan	nan	nan	nan	nan	nan	nan	nan	nan	nan	nan	nan	nan	nan	nan	nan	nan	nan	nan	nan	nan	nan	nan	nan	nan
7.8	nan	nan	nan	nan	nan	nan	nan	nan	nan	nan	nan	nan	nan	nan	nan	nan	nan	nan	nan	nan	nan	nan	nan	nan	nan	nan	nan	nan	nan	nan	nan	nan	nan	nan	nan	nan	nan	nan	nan	nan	nan	nan	nan	nan	nan	nan	nan	nan	nan
7.85	nan	nan	nan	nan	nan	nan	nan	nan	nan	nan	nan	nan	nan	nan	nan	nan	nan	nan	nan	nan	nan	nan	nan	nan	nan	nan	nan	nan	nan	nan	nan	nan	nan	nan	nan	nan	nan	nan	nan	nan	nan	nan	nan	nan	nan	nan	nan	nan	nan
7.9	nan	nan	nan	nan	nan	nan	nan	nan	nan	nan	nan	nan	nan	nan	nan	nan	nan	nan	nan	nan	nan	nan	nan	nan	nan	nan	nan	nan	nan	nan	nan	nan	nan	nan	nan	nan	nan	nan	nan	nan	nan	nan	nan	nan	nan	nan	nan	nan	nan
7.95	nan	nan	nan	nan	nan	nan	nan	nan	nan	nan	nan	nan	nan	nan	nan	nan	nan	nan	nan	nan	nan	nan	nan	nan	nan	nan	nan	nan	nan	nan	nan	nan	nan	nan	nan	nan	nan	nan	nan	nan	nan	nan	nan	nan	nan	nan	nan	nan	nan
8	nan	nan	nan	nan	nan	nan	nan	nan	nan	nan	nan	nan	nan	nan	nan	nan	nan	nan	nan	nan	nan	nan	nan	nan	nan	nan	nan	nan	nan	nan	nan	nan	nan	nan	nan	nan	nan	nan	nan	nan	nan	nan	nan	nan	nan	nan	nan	nan	nan
8.05	nan	nan	nan	nan	nan	nan	nan	nan	nan	nan	nan	nan	nan	nan	nan	nan	nan	nan	nan	nan	nan	nan	nan	nan	nan	nan	nan	nan	nan	nan	nan	nan	nan	nan	nan	nan	nan	nan	nan	nan	nan	nan	nan	nan	nan	nan	nan	nan	nan
8.1	nan	nan	nan	nan	nan	nan	nan	nan	nan	nan	nan	nan	nan	nan	nan	nan	nan	nan	nan	nan	nan	nan	nan	nan	nan	nan	nan	nan	nan	nan	nan	nan	nan	nan	nan	nan	nan	nan	nan	nan	nan	nan	nan	nan	nan	nan	nan	nan	nan
8.15	nan	nan	nan	nan	nan	nan	nan	nan	nan	nan	nan	nan	nan	nan	nan	nan	nan	nan	nan	nan	nan	nan	nan	nan	nan	nan	nan	nan	nan	nan	nan	nan	nan	nan	nan	nan	nan	nan	nan	nan	nan	nan	nan	nan	nan	nan	nan	nan	nan
8.2	nan	nan	nan	nan	nan	nan	nan	nan	nan	nan	nan	nan	nan	nan	nan	nan	nan	nan	nan	nan	nan	nan	nan	nan	nan	nan	nan	nan	nan	nan	nan	nan	nan	nan	nan	nan	nan	nan	nan	nan	nan	nan	nan	nan	nan	nan	nan	nan	nan
8.25	nan	nan	nan	nan	nan	nan	nan	nan	nan	nan	nan	nan	nan	nan	nan	nan	nan	nan	nan	nan	nan	nan	nan	nan	nan	nan	nan	nan	nan	nan	nan	nan	nan	nan	nan	nan	nan	nan	nan	nan	nan	nan	nan	nan	nan	nan	nan	nan	nan
8.3	nan	nan	nan	nan	nan	nan	nan	nan	nan	nan	nan	nan	nan	nan	nan	nan	nan	nan	nan	nan	nan	nan	nan	nan	nan	nan	nan	nan	nan	nan	nan	nan	nan	nan	nan	nan	nan	nan	nan	nan	nan	nan	nan	nan	nan	nan	nan	nan	nan
8.35	nan	nan	nan	nan	nan	nan	nan	nan	nan	nan	nan	nan	nan	nan	nan	nan	nan	nan	nan	nan	nan	nan	nan	nan	nan	nan	nan	nan	nan	nan	nan	nan	nan	nan	nan	nan	nan	nan	nan	nan	nan	nan	nan	nan	nan	nan	nan	nan	nan
8.4	nan	nan	nan	nan	nan	nan	nan	nan	nan	nan	nan	nan	nan	nan	nan	nan	nan	nan	nan	nan	nan	nan	nan	nan	nan	nan	nan	nan	nan	nan	nan	nan	nan	nan	nan	nan	nan	nan	nan	nan	nan	nan	nan	nan	nan	nan	nan	nan	nan
8.45	nan	nan	nan	nan	nan	nan	nan	nan	nan	nan	nan	nan	nan	nan	nan	nan	nan	nan	nan	nan	nan	nan	nan	nan	nan	nan	nan	nan	nan	nan	nan	nan	nan	nan	nan	nan	nan	nan	nan	nan	nan	nan	nan	nan	nan	nan	nan	nan	nan
8.5	nan	nan	nan	nan	nan	nan	nan	nan	nan	nan	nan	nan	nan	nan	nan	nan	nan	nan	nan	nan	nan	nan	nan	nan	nan	nan	nan	nan	nan	nan	nan	nan	nan	nan	nan	nan	nan	nan	nan	nan	nan	nan	nan	nan	nan	nan	nan	nan	nan
8.55	nan	nan	nan	nan	nan	nan	nan	nan	nan	nan	nan	nan	nan	nan	nan	nan	nan	nan	nan	nan	nan	nan	nan	nan	nan	nan	nan	nan	nan	nan	nan	nan	nan	nan	nan	nan	nan	nan	nan	nan	nan	nan	nan	nan	nan	nan	nan	nan	nan
8.6	nan	nan	nan	nan	nan	nan	nan	nan	nan	nan	nan	nan	nan	nan	nan	nan	nan	nan	nan	nan	nan	nan	nan	nan	nan	nan	nan	nan	nan	nan	nan	nan	nan	nan	nan	nan	nan	nan	nan	nan	nan	nan	nan	nan	nan	nan	nan	nan	nan
8.65	nan	nan	nan	nan	nan	nan	nan	nan	nan	nan	nan	nan	nan	nan	nan	nan	nan	nan	nan	nan	nan	nan	nan	nan	nan	nan	nan	nan	nan	nan	nan	nan	nan	nan	nan	nan	nan	nan	nan	nan	nan	nan	nan	nan	nan	nan	nan	nan	nan
8.7	nan	nan	nan	nan	nan	nan	nan	nan	nan	nan	nan	nan	nan	nan	nan	nan	nan	nan	nan	nan	nan	nan	nan	nan	nan	nan	nan	nan	nan	nan	nan	nan	nan	nan	nan	nan	nan	nan	nan	nan	nan	nan	nan	nan	nan	nan	nan	nan	nan
8.75	nan	nan	nan	nan	nan	nan	nan	nan	nan	nan	nan	nan	nan	nan	nan	nan	nan	nan	nan	nan	nan	nan	nan	nan	nan	nan	nan	nan	nan	nan	nan	nan	nan	nan	nan	nan	nan	nan	nan	nan	nan	nan	nan	nan	nan	nan	nan	nan	nan
8.8	nan	nan	nan	nan	nan	nan	nan	nan	nan	nan	nan	nan	nan	nan	nan	nan	nan	nan	nan	nan	nan	nan	nan	nan	nan	nan	nan	nan	nan	nan	nan	nan	nan	nan	nan	nan	nan	nan	nan	nan	nan	nan	nan	nan	nan	nan	nan	nan	nan
8.85	nan	nan	nan	nan	nan	nan	nan	nan	nan	nan	nan	nan	nan	nan	nan	nan	nan	nan	nan	nan	nan	nan	nan	nan	nan	nan	nan	nan	nan	nan	nan	nan	nan	nan	nan	nan	nan	nan	nan	nan	nan	nan	nan	nan	nan	nan	nan	nan	nan
8.9	nan	nan	nan	nan	nan	nan	nan	nan	nan	nan	nan	nan	nan	nan	nan	nan	nan	nan	nan	nan	nan	nan	nan	nan	nan	nan	nan	nan	nan	nan	nan	nan	nan	nan	nan	nan	nan	nan	nan	nan	nan	nan	nan	nan	nan	nan	nan	nan	nan
8.95	nan	nan	nan	nan	nan	nan	nan	nan	nan	nan	nan	nan	nan	nan	nan	nan	nan	nan	nan	nan	nan	nan	nan	nan	nan	nan	nan	nan	nan	nan	nan	nan	nan	nan	nan	nan	nan	nan	nan	nan	nan	nan	nan	nan	nan	nan	nan	nan	nan
9	nan	nan	nan	nan	nan	nan	nan	nan	nan	nan	nan	nan	nan	nan	nan	nan	nan	nan	nan	nan	nan	nan	nan	nan	nan	nan	nan	nan	nan	nan	nan	nan	nan	nan	nan	nan	nan	nan	nan	nan	nan	nan	nan	nan	nan	nan	nan	nan	nan
9.05	nan	nan	nan	nan	nan	nan	nan	nan	nan	nan	nan	nan	nan	nan	nan	nan	nan	nan	nan	nan	nan	nan	nan	nan	nan	nan	nan	nan	nan	nan	nan	nan	nan	nan	nan	nan	nan	nan	nan	nan	nan	nan	nan	nan	nan	nan	nan	nan	nan
9.1	nan	nan	nan	nan	nan	nan	nan	nan	nan	nan	nan	nan	nan	nan	nan	nan	nan	nan	nan	nan	nan	nan	nan	nan	nan	nan	nan	nan	nan	nan	nan	nan	nan	nan	nan	nan	nan	nan	nan	nan	nan	nan	nan	nan	nan	nan	nan	nan	nan
9.15	nan	nan	nan	nan	nan	nan	nan	nan	nan	nan	nan	nan	nan	nan	nan	nan	nan	nan	nan	nan	nan	nan	nan	nan	nan	nan	nan	nan	nan	nan	nan	nan	nan	nan	nan	nan	nan	nan	nan	nan	nan	nan	nan	nan	nan	nan	nan	nan	nan
9.2	nan	nan	nan	nan	nan	nan	nan	nan	nan	nan	nan	nan	nan	nan	nan	nan	nan	nan	nan	nan	nan	nan	nan	nan	nan	nan	nan	nan	nan	nan	nan	nan	nan	nan	nan	nan	nan	nan	nan	nan	nan	nan	nan	nan	nan	nan	nan	nan	nan
9.25	nan	nan	nan	nan	nan	nan	nan	nan	nan	nan	nan	nan	nan	nan	nan	nan	nan	nan	nan	nan	nan	nan	nan	nan	nan	nan	nan	nan	nan	nan	nan	nan	nan	nan	nan	nan	nan	nan	nan	nan	nan	nan	nan	nan	nan	nan	nan	nan	nan
9.3	nan	nan	nan	nan	nan	nan	nan	nan	nan	nan	nan	nan	nan	nan	nan	nan	nan	nan	nan	nan	nan	nan	nan	nan	nan	nan	nan	nan	nan	nan	nan	nan	nan	nan	nan	nan	nan	nan	nan	nan	nan	nan	nan	nan	nan	nan	nan	nan	nan
9.35	nan	nan	nan	nan	nan	nan	nan	nan	nan	nan	nan	nan	nan	nan	nan	nan	nan	nan	nan	nan	nan	nan	nan	nan	nan	nan	nan	nan	nan	nan	nan	nan	nan	nan	nan	nan	nan	nan	nan	nan	nan	nan	nan	nan	nan	nan	nan	nan	nan
9.4	nan	nan	nan	nan	nan	nan	nan	nan	nan	nan	nan	nan	nan	nan	nan	nan	nan	nan	nan	nan	nan	nan	nan	nan	nan	nan	nan	nan	nan	nan	nan	nan	nan	nan	nan	nan	nan	nan	nan	nan	nan	nan	nan	nan	nan	nan	nan	nan	nan
9.45	nan	nan	nan	nan	nan	nan	nan	nan	nan	nan	nan	nan	nan	nan	nan	nan	nan	nan	nan	nan	nan	nan	nan	nan	nan	nan	nan	nan	nan	nan	nan	nan	nan	nan	nan	nan	nan	nan	nan	nan	nan	nan	nan	nan	nan	nan	nan	nan	nan
9.5	nan	nan	nan	nan	nan	nan	nan	nan	nan	nan	nan	nan	nan	nan	nan	nan	nan	nan	nan	nan	nan	nan	nan	nan	nan	nan	nan	nan	nan	nan	nan	nan	nan	nan	nan	nan	nan	nan	nan	nan	nan	nan	nan	nan	nan	nan	nan	nan	nan
9.55	nan	nan	nan	nan	nan	nan	nan	nan	nan	nan	nan	nan	nan	nan	nan	nan	nan	nan	nan	nan	nan	nan	nan	nan	nan	nan	nan	nan	nan	nan	nan	nan	nan	nan	nan	nan	nan	nan	nan	nan	nan	nan	nan	nan	nan	nan	nan	nan	nan
9.6	nan	nan	nan	nan	nan	nan	nan	nan	nan	nan	nan	nan	nan	nan	nan	nan	nan	nan	nan	nan	nan	nan	nan	nan	nan	nan	nan	nan	nan	nan	nan	nan	nan	nan	nan	nan	nan	nan	nan	nan	nan	nan	nan	nan	nan	nan	nan	nan	nan
9.65	nan	nan	nan	nan	nan	nan	nan	nan	nan	nan	nan	nan	nan	nan	nan	nan	nan	nan	nan	nan	nan	nan	nan	nan	nan	nan	nan	nan	nan	nan	nan	nan	nan	nan	nan	nan	nan	nan	nan	nan	nan	nan	nan	nan	nan	nan	nan	nan	nan
9.7	nan	nan	nan	nan	nan	nan	nan	nan	nan	nan	nan	nan	nan	nan	nan	nan	nan	nan	nan	nan	nan	nan	nan	nan	nan	nan	nan	nan	nan	nan	nan	nan	nan	nan	nan	nan	nan	nan	nan	nan	nan	nan	nan	nan	nan	nan	nan	nan	nan
9.75	nan	nan	nan	nan	nan	nan	nan	nan	nan	nan	nan	nan	nan	nan	nan	nan	nan	nan	nan	nan	nan	nan	nan	nan	nan	nan	nan	nan	nan	nan	nan	nan	nan	nan	nan	nan	nan	nan	nan	nan	nan	nan	nan	nan	nan	nan	nan	nan	nan
9.8	nan	nan	nan	nan	nan	nan	nan	nan	nan	nan	nan	nan	nan	nan	nan	nan	nan	nan	nan	nan	nan	nan	nan	nan	nan	nan	nan	nan	nan	nan	nan	nan	nan	nan	nan	nan	nan	nan	nan	nan	nan	nan	nan	nan	nan	nan	nan	nan	nan
9.85	nan	nan	nan	nan	nan	nan	nan	nan	nan	nan	nan	nan	nan	nan	nan	nan	nan	nan	nan	nan	nan	nan	nan	nan	nan	nan	nan	nan	nan	nan	nan	nan	nan	nan	nan	nan	nan	nan	nan	nan	nan	nan	nan	nan	nan	nan	nan	nan	nan
9.9	nan	nan	nan	nan	nan	nan	nan	nan	nan	nan	nan	nan	nan	nan	nan	nan	nan	nan	nan	nan	nan	nan	nan	nan	nan	nan	nan	nan	nan	nan	nan	nan	nan	nan	nan	nan	nan	nan	nan	nan	nan	nan	nan	nan	nan	nan	nan	nan	nan
9.95	nan	nan	nan	nan	nan	nan	nan	nan	nan	nan	nan	nan	nan	nan	nan	nan	nan	nan	nan	nan	nan	nan	nan	nan	nan	nan	nan	nan	nan	nan	nan	nan	nan	nan	nan	nan	nan	nan	nan	nan	nan	nan	nan	nan	nan	nan	nan	nan	nan
10	nan	nan	nan	nan	nan	nan	nan	nan	nan	nan	nan	nan	nan	nan	nan	nan	nan	nan	nan	nan	nan	nan	nan	nan	nan	nan	nan	nan	nan	nan	nan	nan	nan	nan	nan	nan	nan	nan	nan	nan	nan	nan	nan	nan	nan	nan	nan	nan	nan
[truncated: 48 more columns]

## Sheet: Figure4a
Figure4a
Pitch Angle	Normalized Flux
0-20	0.133343
20-40	0.404959
40-60	0.490667
60-80	0.726416
80-100	1
100-120	0.951448
120-140	0.616361
140-160	0.37807
160-180	0.310722

## Sheet: Figure4b
Figure4b	Polar angle=0(deg)	3.75	7.5	11.25	15	18.75	22.5	26.25	30	33.75	37.5	41.25	45	48.75	52.5	56.25	60	63.75	67.5	71.25	75	78.75	82.5	86.25	90	93.75	97.5	101.25	105	108.75	112.5	116.25	120	123.75	127.5	131.25	135	138.75	142.5	146.25	150	153.75	157.5	161.25	165	168.75	172.5	176.25	180
Radius=0(RM)	nan	nan	nan	nan	nan	nan	nan	nan	nan	nan	nan	nan	nan	nan	nan	nan	nan	nan	nan	nan	nan	nan	nan	nan	nan	nan	nan	nan	nan	nan	nan	nan	nan	nan	nan	nan	nan	nan	nan	nan	nan	nan	nan	nan	nan	nan	nan	nan	nan
0.05	nan	nan	nan	nan	nan	nan	nan	nan	nan	nan	nan	nan	nan	nan	nan	nan	nan	nan	nan	nan	nan	nan	nan	nan	nan	nan	nan	nan	nan	nan	nan	nan	nan	nan	nan	nan	nan	nan	nan	nan	nan	nan	nan	nan	nan	nan	nan	nan	nan
0.1	nan	nan	nan	nan	nan	nan	nan	nan	nan	nan	nan	nan	nan	nan	nan	nan	nan	nan	nan	nan	nan	nan	nan	nan	nan	nan	nan	nan	nan	nan	nan	nan	nan	nan	nan	nan	nan	nan	nan	nan	nan	nan	nan	nan	nan	nan	nan	nan	nan
0.15	nan	nan	nan	nan	nan	nan	nan	nan	nan	nan	nan	nan	nan	nan	nan	nan	nan	nan	nan	nan	nan	nan	nan	nan	nan	nan	nan	nan	nan	nan	nan	nan	nan	nan	nan	nan	nan	nan	nan	nan	nan	nan	nan	nan	nan	nan	nan	nan	nan
0.2	nan	nan	nan	nan	nan	nan	nan	nan	nan	nan	nan	nan	nan	nan	nan	nan	nan	nan	nan	nan	nan	nan	nan	nan	nan	nan	nan	nan	nan	nan	nan	nan	nan	nan	nan	nan	nan	nan	nan	nan	nan	nan	nan	nan	nan	nan	nan	nan	nan
0.25	nan	nan	nan	nan	nan	nan	nan	nan	nan	nan	nan	nan	nan	nan	nan	nan	nan	nan	nan	nan	nan	nan	nan	nan	nan	nan	nan	nan	nan	nan	nan	nan	nan	nan	nan	nan	nan	nan	nan	nan	nan	nan	nan	nan	nan	nan	nan	nan	nan
0.3	nan	nan	nan	nan	nan	nan	nan	nan	nan	nan	nan	nan	nan	nan	nan	nan	nan	nan	nan	nan	nan	nan	nan	nan	nan	nan	nan	nan	nan	nan	nan	nan	nan	nan	nan	nan	nan	nan	nan	nan	nan	nan	nan	nan	nan	nan	nan	nan	nan
0.35	nan	nan	nan	nan	nan	nan	nan	nan	nan	nan	nan	nan	nan	nan	nan	nan	nan	nan	nan	nan	nan	nan	nan	nan	nan	nan	nan	nan	nan	nan	nan	nan	nan	nan	nan	nan	nan	nan	nan	nan	nan	nan	nan	nan	nan	nan	nan	nan	nan
0.4	nan	nan	nan	nan	nan	nan	nan	nan	nan	nan	nan	nan	nan	nan	nan	nan	nan	nan	nan	nan	nan	nan	nan	nan	nan	nan	nan	nan	nan	nan	nan	nan	nan	nan	nan	nan	nan	nan	nan	nan	nan	nan	nan	nan	nan	nan	nan	nan	nan
0.45	nan	nan	nan	nan	nan	nan	nan	nan	nan	nan	nan	nan	nan	nan	nan	nan	nan	nan	nan	nan	nan	nan	nan	nan	nan	nan	nan	nan	nan	nan	nan	nan	nan	nan	nan	nan	nan	nan	nan	nan	nan	nan	nan	nan	nan	nan	nan	nan	nan
0.5	nan	nan	nan	nan	nan	nan	nan	nan	nan	nan	nan	nan	nan	nan	nan	nan	nan	nan	nan	nan	nan	nan	nan	nan	nan	nan	nan	nan	nan	nan	nan	nan	nan	nan	nan	nan	nan	nan	nan	nan	nan	nan	nan	nan	nan	nan	nan	nan	nan
0.55	nan	nan	nan	nan	nan	nan	nan	nan	nan	nan	nan	nan	nan	nan	nan	nan	nan	nan	nan	nan	nan	nan	nan	nan	nan	nan	nan	nan	nan	nan	nan	nan	nan	nan	nan	nan	nan	nan	nan	nan	nan	nan	nan	nan	nan	nan	nan	nan	nan
0.6	nan	nan	nan	nan	nan	nan	nan	nan	nan	nan	nan	nan	nan	nan	nan	nan	nan	nan	nan	nan	nan	nan	nan	nan	nan	nan	nan	nan	nan	nan	nan	nan	nan	nan	nan	nan	nan	nan	nan	nan	nan	nan	nan	nan	nan	nan	nan	nan	nan
0.65	nan	nan	nan	nan	nan	nan	nan	nan	nan	nan	nan	nan	nan	nan	nan	nan	nan	nan	nan	nan	nan	nan	nan	nan	nan	nan	nan	nan	nan	nan	nan	nan	nan	nan	nan	nan	nan	nan	nan	nan	nan	nan	nan	nan	nan	nan	nan	nan	nan
0.7	nan	nan	nan	nan	nan	nan	nan	nan	nan	nan	nan	nan	nan	nan	nan	nan	nan	nan	nan	nan	nan	nan	nan	nan	nan	nan	nan	nan	nan	nan	nan	nan	nan	nan	nan	nan	nan	nan	nan	nan	nan	nan	nan	nan	nan	nan	nan	nan	nan
0.75	nan	nan	nan	nan	nan	nan	nan	nan	nan	nan	nan	nan	nan	nan	nan	nan	nan	nan	nan	nan	nan	nan	nan	nan	nan	nan	nan	nan	nan	nan	nan	nan	nan	nan	nan	nan	nan	nan	nan	nan	nan	nan	nan	nan	nan	nan	nan	nan	nan
0.8	nan	nan	nan	nan	nan	nan	nan	nan	nan	nan	nan	nan	nan	nan	nan	nan	nan	nan	nan	nan	nan	nan	nan	nan	nan	nan	nan	nan	nan	nan	nan	nan	nan	nan	nan	nan	nan	nan	nan	nan	nan	nan	nan	nan	nan	nan	nan	nan	nan
0.85	nan	nan	nan	nan	nan	nan	nan	nan	nan	nan	nan	nan	nan	nan	nan	nan	nan	nan	nan	nan	nan	nan	nan	nan	nan	nan	nan	nan	nan	nan	nan	nan	nan	nan	nan	nan	nan	nan	nan	nan	nan	nan	nan	nan	nan	nan	nan	nan	nan
0.9	nan	nan	nan	nan	nan	nan	nan	nan	nan	nan	nan	nan	nan	nan	nan	nan	nan	nan	nan	nan	nan	nan	nan	nan	nan	nan	nan	nan	nan	nan	nan	nan	nan	nan	nan	nan	nan	nan	nan	nan	nan	nan	nan	nan	nan	nan	nan	nan	nan
0.95	nan	nan	nan	nan	nan	nan	nan	nan	nan	nan	nan	nan	nan	nan	nan	nan	nan	nan	nan	nan	nan	nan	nan	nan	nan	nan	nan	nan	nan	nan	nan	nan	nan	nan	nan	nan	nan	nan	nan	nan	nan	nan	nan	nan	nan	nan	nan	nan	nan
1	nan	nan	nan	nan	nan	nan	nan	nan	nan	nan	nan	nan	nan	nan	nan	nan	nan	nan	nan	nan	nan	nan	nan	nan	nan	nan	nan	nan	nan	nan	nan	nan	nan	nan	nan	nan	nan	nan	nan	nan	nan	nan	nan	nan	nan	nan	nan	nan	nan
1.05	nan	nan	nan	nan	nan	nan	nan	nan	nan	nan	nan	nan	nan	nan	nan	nan	nan	nan	nan	nan	nan	nan	nan	nan	nan	nan	nan	nan	nan	nan	nan	nan	nan	nan	nan	nan	nan	nan	nan	nan	nan	nan	nan	nan	nan	nan	nan	nan	nan
1.1	nan	nan	nan	nan	nan	nan	nan	nan	nan	nan	nan	nan	nan	nan	nan	nan	nan	nan	nan	nan	nan	nan	nan	nan	nan	nan	nan	nan	nan	nan	nan	nan	nan	nan	nan	nan	nan	nan	nan	nan	nan	nan	nan	nan	nan	nan	nan	nan	11994
1.15	921935	1.16903e+06	nan	nan	nan	nan	nan	nan	nan	nan	nan	nan	nan	nan	nan	nan	nan	nan	nan	nan	nan	nan	nan	nan	nan	nan	nan	nan	nan	nan	nan	nan	nan	nan	nan	nan	nan	nan	nan	nan	nan	nan	nan	nan	nan	nan	nan	24678.6	20244.6
1.2	840164	2.09474e+06	1.91488e+06	nan	nan	nan	nan	nan	nan	nan	nan	nan	nan	nan	nan	nan	nan	nan	nan	nan	nan	nan	nan	nan	nan	nan	nan	nan	nan	nan	nan	nan	nan	nan	nan	nan	nan	nan	nan	nan	nan	nan	nan	nan	nan	nan	29426.8	27003.1	25635.2
1.25	527771	654302	841199	nan	nan	nan	nan	nan	nan	nan	nan	nan	nan	nan	nan	nan	nan	nan	nan	nan	nan	nan	nan	nan	nan	nan	nan	nan	nan	nan	nan	nan	nan	nan	nan	nan	nan	nan	nan	nan	nan	nan	nan	nan	nan	57821.5	37257.5	46129.7	22816.6
1.3	484630	740170	575156	83161.3	nan	nan	nan	nan	nan	nan	nan	nan	nan	nan	nan	nan	nan	nan	nan	nan	nan	nan	nan	nan	nan	nan	nan	nan	nan	nan	nan	nan	nan	nan	nan	nan	nan	nan	nan	nan	nan	nan	nan	nan	215024	99566.3	134999	37411.8	26277.5
1.35	541760	584925	585198	465466	333947	nan	nan	nan	nan	nan	nan	nan	nan	nan	nan	nan	nan	nan	nan	nan	nan	nan	nan	nan	nan	nan	nan	nan	nan	nan	nan	nan	nan	nan	nan	nan	nan	nan	nan	nan	nan	nan	nan	44800.7	407827	123299	100720	33339.6	28726.4
1.4	547212	503558	342176	332479	229880	15049.4	nan	nan	nan	nan	nan	nan	nan	nan	nan	nan	nan	nan	nan	nan	nan	nan	nan	nan	nan	nan	nan	nan	nan	nan	nan	nan	nan	nan	nan	nan	nan	nan	nan	nan	nan	nan	nan	449633	199564	83242.5	47786.5	77589.7	47893.3
1.45	571376	578161	277847	153497	190481	63804.6	0	nan	nan	nan	nan	nan	nan	nan	nan	nan	nan	nan	nan	nan	nan	nan	nan	nan	nan	nan	nan	nan	nan	nan	nan	nan	nan	nan	nan	nan	nan	nan	nan	nan	nan	nan	396518	349455	222358	127174	73324.4	144998	nan
1.5	543095	437543	431289	127155	29247.1	133840	10684.8	nan	nan	nan	nan	nan	nan	nan	nan	nan	nan	nan	nan	nan	nan	nan	nan	nan	nan	nan	nan	nan	nan	nan	nan	nan	nan	nan	nan	nan	nan	nan	nan	nan	nan	nan	246042	105215	nan	nan	nan	nan	nan
1.55	589098	400558	253518	267094	63245.9	55923.4	99845.5	0	nan	nan	nan	nan	nan	nan	nan	nan	nan	nan	nan	nan	nan	nan	nan	nan	nan	nan	nan	nan	nan	nan	nan	nan	nan	nan	nan	nan	nan	nan	nan	nan	nan	nan	nan	nan	nan	nan	nan	nan	nan
1.6	461458	456333	388651	139968	120081	23400.6	49137.4	11717.1	nan	nan	nan	nan	nan	nan	nan	nan	nan	nan	nan	nan	nan	nan	nan	nan	nan	nan	nan	nan	nan	nan	nan	nan	nan	nan	nan	nan	nan	nan	nan	nan	nan	nan	nan	nan	nan	nan	nan	nan	nan
1.65	264001	493105	356388	164680	127478	54583.6	17657.7	56998	4901.14	nan	nan	nan	nan	nan	nan	nan	nan	nan	nan	nan	nan	nan	nan	nan	nan	nan	nan	nan	nan	nan	nan	nan	nan	nan	nan	nan	nan	nan	nan	nan	nan	nan	nan	nan	nan	nan	nan	nan	nan
1.7	921158	226108	368807	197254	55234.7	56977.1	6071.67	30019	69529.7	0	nan	nan	nan	nan	nan	nan	nan	nan	nan	nan	nan	nan	nan	nan	nan	nan	nan	nan	nan	nan	nan	nan	nan	nan	nan	nan	nan	nan	nan	nan	nan	nan	nan	nan	nan	nan	nan	nan	nan
1.75	654825	124079	416878	191633	45169.7	36987.6	10253.4	35360.3	43407.4	0	nan	nan	nan	nan	nan	nan	nan	nan	nan	nan	nan	nan	nan	nan	nan	nan	nan	nan	nan	nan	nan	nan	nan	nan	nan	nan	nan	nan	nan	nan	nan	nan	nan	nan	nan	nan	nan	nan	nan
1.8	680376	458869	188947	158753	98475.2	13351.7	11814.1	11955.7	40058.4	23945.2	0	nan	nan	nan	nan	nan	nan	nan	nan	nan	nan	nan	nan	nan	nan	nan	nan	nan	nan	nan	nan	nan	nan	nan	nan	nan	nan	nan	nan	nan	nan	nan	nan	nan	nan	nan	nan	nan	nan
1.85	291614	275614	173932	71429.8	77296	23565.7	8035.8	9861.53	15597.9	17716.7	9299.69	nan	nan	nan	nan	nan	nan	nan	nan	nan	nan	nan	nan	nan	nan	nan	nan	nan	nan	nan	nan	nan	nan	nan	nan	nan	nan	nan	nan	nan	nan	nan	nan	nan	nan	nan	nan	nan	nan
1.9	285198	nan	258932	34061.9	54644.8	43910.3	8054.53	9076.68	5598.66	10168.2	0	0	nan	nan	nan	nan	nan	nan	nan	nan	nan	nan	nan	nan	nan	nan	nan	nan	nan	nan	nan	nan	nan	nan	nan	nan	nan	nan	nan	nan	nan	nan	nan	nan	nan	nan	nan	nan	nan
1.95	217918	264651	221615	29318.7	25603.6	28740.8	11779.6	6239.12	6081.72	22311.9	10165.7	4150.3	nan	nan	nan	nan	nan	nan	nan	nan	nan	nan	nan	nan	nan	nan	nan	nan	nan	nan	nan	nan	nan	nan	nan	nan	nan	nan	nan	nan	nan	nan	nan	nan	nan	nan	nan	nan	nan
2	235784	100181	nan	114891	3008.65	29558.6	17997.1	9344.83	10492.6	12301	8914.53	6891.84	nan	nan	nan	nan	nan	nan	nan	nan	nan	nan	nan	nan	nan	nan	nan	nan	nan	nan	nan	nan	nan	nan	nan	nan	nan	nan	nan	nan	nan	nan	nan	nan	nan	nan	nan	nan	nan
2.05	290448	92681.9	106726	45624.7	24818.7	21503.4	15741.9	9720.16	5682.97	8670.39	19589.1	9129.4	15407	nan	nan	nan	nan	nan	nan	nan	nan	nan	nan	nan	nan	nan	nan	nan	nan	nan	nan	nan	nan	nan	nan	nan	nan	nan	nan	nan	nan	nan	nan	nan	nan	nan	nan	nan	nan
2.1	318694	96342.5	60637.4	0	42271.1	8281.09	35277	32051.8	9784.41	5151.9	18205.3	10712.7	0	nan	nan	nan	nan	nan	nan	nan	nan	nan	nan	nan	nan	nan	nan	nan	nan	nan	nan	nan	nan	nan	nan	nan	nan	nan	nan	nan	nan	nan	nan	nan	nan	nan	nan	nan	nan
2.15	203365	205114	49983.9	22182	31871.7	9664.52	76177.3	47702.4	6884.76	8410.89	6404.04	10237.2	10508.6	0	nan	nan	nan	nan	nan	nan	nan	nan	nan	nan	nan	nan	nan	nan	nan	nan	nan	nan	nan	nan	nan	nan	nan	nan	nan	nan	nan	nan	nan	nan	nan	nan	nan	nan	nan
2.2	141606	273011	32377.2	30389.1	13347.3	17083.1	9494.62	47781.4	13677.9	8707.29	6790.73	8749.09	6804.58	16447.3	nan	nan	nan	nan	nan	nan	nan	nan	nan	nan	nan	nan	nan	nan	nan	nan	nan	nan	nan	nan	nan	nan	nan	nan	nan	nan	nan	nan	nan	nan	nan	nan	nan	nan	nan
2.25	94128.3	192866	102897	18602.9	nan	10276.4	10179.1	41425.9	31681.8	11406.1	7643.98	6559.06	8606.48	nan	nan	nan	nan	nan	nan	nan	nan	nan	nan	nan	nan	nan	nan	nan	nan	nan	nan	nan	nan	nan	nan	nan	nan	nan	nan	nan	nan	nan	nan	nan	nan	nan	nan	nan	nan
2.3	340521	102610	115980	17682.6	16218.8	11471.4	17375.6	49925.5	33785.1	8059.02	7802.83	8121.35	10115.4	9525.44	nan	nan	nan	nan	nan	nan	nan	nan	nan	nan	nan	nan	nan	nan	nan	nan	nan	nan	nan	nan	nan	nan	nan	nan	nan	nan	nan	nan	nan	nan	nan	nan	nan	nan	nan
2.35	253994	60412.6	87024.4	17943	16425.9	nan	8659.03	20573.4	32037.8	25281.6	9670.57	6689.04	15221.5	9190.34	nan	nan	nan	nan	nan	nan	nan	nan	nan	nan	nan	nan	nan	nan	nan	nan	nan	nan	nan	nan	nan	nan	nan	nan	nan	nan	nan	nan	nan	nan	nan	nan	nan	nan	nan
2.4	222656	31194.2	42200.3	42006.9	12503.4	nan	9142.31	12506.6	27380.2	27950.2	8560.28	7997.29	12547.3	7990.14	nan	nan	nan	nan	nan	nan	nan	nan	nan	nan	nan	nan	nan	nan	nan	nan	nan	nan	nan	nan	nan	nan	nan	nan	nan	nan	nan	nan	nan	nan	nan	nan	nan	nan	nan
2.45	218997	143027	27994.8	45321.5	17561.2	12020.6	10870.6	10694.6	3269.34	14294.9	12776.4	6720.76	7376.74	11383.8	15768.3	nan	nan	nan	nan	nan	nan	nan	nan	nan	nan	nan	nan	nan	nan	nan	nan	nan	nan	nan	nan	nan	nan	nan	nan	nan	nan	nan	nan	nan	nan	nan	nan	nan	nan
2.5	127977	214627	38055.1	44026.5	16707.5	10139.5	nan	11504	4405.47	33992.8	11936.5	8105.69	5587.79	25380.2	11947.5	nan	nan	nan	nan	nan	nan	nan	nan	nan	nan	nan	nan	nan	nan	nan	nan	nan	nan	nan	nan	nan	nan	nan	nan	nan	nan	nan	nan	nan	nan	nan	nan	nan	nan
2.55	99158.2	98923.1	46566.2	30676	17771.4	9367.22	27869.2	9060.61	7706.78	18104.6	19336.5	9303.01	5327.62	5512.59	24441.8	nan	nan	nan	nan	nan	nan	nan	nan	nan	nan	nan	nan	nan	nan	nan	nan	nan	nan	nan	nan	nan	nan	nan	nan	nan	nan	nan	nan	nan	nan	nan	nan	nan	nan
2.6	101233	112185	28702.9	19235.7	35267.7	10261.7	9825.24	5604.79	7438.5	5947.32	12338	11741.6	6390.56	4431.9	57026.5	7281.02	nan	nan	nan	nan	nan	nan	nan	nan	nan	nan	nan	nan	nan	nan	nan	nan	nan	nan	nan	nan	nan	nan	nan	nan	nan	nan	nan	nan	nan	nan	nan	nan	nan
2.65	96175	85734.3	41592.1	13041.8	17279.5	8278.16	12797.5	nan	4902.5	0	7495.7	15783.9	8101.12	6194.43	176044	20790.6	nan	nan	nan	nan	nan	nan	nan	nan	nan	nan	nan	nan	nan	nan	nan	nan	nan	nan	nan	nan	nan	nan	nan	nan	nan	nan	nan	nan	nan	nan	nan	nan	nan
2.7	nan	123497	34530.3	15396.3	11803.7	9389.72	8923.72	nan	8974.03	7369.13	7246.77	15675.5	8450.39	7557.44	66997.5	29991.3	nan	nan	nan	nan	nan	nan	nan	nan	nan	nan	nan	nan	nan	nan	nan	nan	nan	nan	nan	nan	nan	nan	nan	nan	nan	nan	nan	nan	nan	nan	nan	nan	nan
2.75	nan	111743	65248.9	13592.7	10861.4	34915.4	15594.6	5051.09	8978.63	9105.8	11207.9	10801.2	11067.2	8936.21	5867.01	55625.9	nan	nan	nan	nan	nan	nan	nan	nan	nan	nan	nan	nan	nan	nan	nan	nan	nan	nan	nan	nan	nan	nan	nan	nan	nan	nan	nan	nan	nan	nan	nan	nan	nan
2.8	nan	44701.9	41866.2	31973.3	12622.3	25296.1	14537.5	8660.91	nan	6796.65	5619.15	8270.84	19730.1	8863.12	7909.73	56555.6	9219.45	nan	nan	nan	nan	nan	nan	nan	nan	nan	nan	nan	nan	nan	nan	nan	nan	nan	nan	nan	nan	nan	nan	nan	nan	nan	nan	nan	nan	nan	nan	nan	nan
2.85	nan	41410.9	63057.8	25049.5	14769.2	16695.2	8026.45	10062.3	nan	7492.46	4011.37	9955.51	15131.3	9535.06	6925.77	28020.1	31069.1	nan	nan	nan	nan	nan	nan	nan	nan	nan	nan	nan	nan	nan	nan	nan	nan	nan	nan	nan	nan	nan	nan	nan	nan	nan	nan	nan	nan	nan	nan	nan	nan
2.9	nan	nan	81046.2	33995.8	24988.8	11947.5	11334	9145.95	8011.59	11379.3	5514.43	7679.95	16285	11172	8440.38	11833.7	nan	nan	nan	nan	nan	nan	nan	nan	nan	nan	nan	nan	nan	nan	nan	nan	nan	nan	nan	nan	nan	nan	nan	nan	nan	nan	nan	nan	nan	nan	nan	nan	nan
2.95	nan	nan	63875.1	46205.6	14610.4	7605.93	16565.8	9421.54	10136.2	32657	8733.71	7032.51	13190.5	10437.8	13389.6	8124.16	nan	nan	nan	nan	nan	nan	nan	nan	nan	nan	nan	nan	nan	nan	nan	nan	nan	nan	nan	nan	nan	nan	nan	nan	nan	nan	nan	nan	nan	nan	nan	nan	nan
3	nan	nan	7627.25	37494.9	8483.15	10314.8	18308	6864.29	8356.09	nan	7615.66	10124.9	11429.7	9911.65	11332.7	5029.46	nan	nan	nan	nan	nan	nan	nan	nan	nan	nan	nan	nan	nan	nan	nan	nan	nan	nan	nan	nan	nan	nan	nan	nan	nan	nan	nan	nan	nan	nan	nan	nan	nan
3.05	nan	nan	9739.07	21721.8	18011.6	10867.1	15948.9	14710.3	8231.35	0	8881.1	12630.8	10689.4	10538.8	10225.5	0	nan	nan	nan	nan	nan	nan	nan	nan	nan	nan	nan	nan	nan	nan	nan	nan	nan	nan	nan	nan	nan	nan	nan	nan	nan	nan	nan	nan	nan	nan	nan	nan	nan
3.1	nan	nan	nan	15156.1	15128.1	7771.45	10699.6	12835.2	13014.5	9152.92	9277.67	9384.14	8895.51	14409.6	15009.7	nan	nan	nan	nan	nan	nan	nan	nan	nan	nan	nan	nan	nan	nan	nan	nan	nan	nan	nan	nan	nan	nan	nan	nan	nan	nan	nan	nan	nan	nan	nan	nan	nan	nan
3.15	nan	nan	nan	12898	12682.8	11245.5	6866.91	18233.2	9334.7	10233.1	nan	6874.7	13071.3	12639.7	8940.51	nan	nan	nan	nan	nan	nan	nan	nan	nan	nan	nan	nan	nan	nan	nan	nan	nan	nan	nan	nan	nan	nan	nan	nan	nan	nan	nan	nan	nan	nan	nan	nan	nan	nan
3.2	nan	nan	nan	10818.2	11429.5	11373.3	8779.77	20482.8	8555.95	8160.27	nan	7732.9	13923.5	18356.6	14160.3	nan	nan	nan	nan	nan	nan	nan	nan	nan	nan	nan	nan	nan	nan	nan	nan	nan	nan	nan	nan	nan	nan	nan	nan	nan	nan	nan	nan	nan	nan	nan	nan	nan	nan
3.25	nan	nan	nan	10744.6	13927.2	13667.6	10281.7	14678.2	10637.7	11321	5042.37	8891.8	10099.8	15365	31620.5	nan	nan	nan	nan	nan	nan	nan	nan	nan	nan	nan	nan	nan	nan	nan	nan	nan	nan	nan	nan	nan	nan	nan	nan	nan	nan	nan	nan	nan	nan	nan	nan	nan	nan
3.3	nan	nan	nan	27261.7	13753.6	13997.5	12037.5	10125.5	18072	10511.3	7422.87	11694	11290.9	11813.1	104469	nan	nan	nan	nan	nan	nan	nan	nan	nan	nan	nan	nan	nan	nan	nan	nan	nan	nan	nan	nan	nan	nan	nan	nan	nan	nan	nan	nan	nan	nan	nan	nan	nan	nan
3.35	nan	nan	nan	nan	14476.4	16919.9	8460.74	9200.11	17432	9392.31	11281.8	nan	8911.82	7617.67	nan	nan	nan	nan	nan	nan	nan	nan	nan	nan	nan	nan	nan	nan	nan	nan	nan	nan	nan	nan	nan	nan	nan	nan	nan	nan	nan	nan	nan	nan	nan	nan	nan	nan	nan
3.4	nan	nan	nan	nan	13911.1	16016.2	11142.5	6149.03	13055.1	10450.3	10057	nan	11370.5	10496.8	nan	nan	nan	nan	nan	nan	nan	nan	nan	nan	nan	nan	nan	nan	nan	nan	nan	nan	nan	nan	nan	nan	nan	nan	nan	nan	nan	nan	nan	nan	nan	nan	nan	nan	nan
3.45	nan	nan	nan	nan	12461.9	16888	8605.56	10621.7	18690.1	13589.3	10423.1	11396.4	8821.39	nan	nan	nan	nan	nan	nan	nan	nan	nan	nan	nan	nan	nan	nan	nan	nan	nan	nan	nan	nan	nan	nan	nan	nan	nan	nan	nan	nan	nan	nan	nan	nan	nan	nan	nan	nan
3.5	nan	nan	nan	nan	13117.3	13963.5	12978.4	12352.3	13242.2	14085	12453.4	9979.1	7298.36	0	nan	nan	nan	nan	nan	nan	nan	nan	nan	nan	nan	nan	nan	nan	nan	nan	nan	nan	nan	nan	nan	nan	nan	nan	nan	nan	nan	nan	nan	nan	nan	nan	nan	nan	nan
3.55	nan	nan	nan	nan	0	10743.3	12596.3	10706.2	10116.4	26090.7	10041.1	15089.2	nan	nan	nan	nan	nan	nan	nan	nan	nan	nan	nan	nan	nan	nan	nan	nan	nan	nan	nan	nan	nan	nan	nan	nan	nan	nan	nan	nan	nan	nan	nan	nan	nan	nan	nan	nan	nan
3.6	nan	nan	nan	nan	nan	10561.9	14856.8	9333.86	6416.64	36880.2	7333.38	19070.7	nan	nan	nan	nan	nan	nan	nan	nan	nan	nan	nan	nan	nan	nan	nan	nan	nan	nan	nan	nan	nan	nan	nan	nan	nan	nan	nan	nan	nan	nan	nan	nan	nan	nan	nan	nan	nan
3.65	nan	nan	nan	nan	nan	8198.82	14986.4	7981.55	7817.26	34254.5	9070.4	18654.7	nan	nan	nan	nan	nan	nan	nan	nan	nan	nan	nan	nan	nan	nan	nan	nan	nan	nan	nan	nan	nan	nan	nan	nan	nan	nan	nan	nan	nan	nan	nan	nan	nan	nan	nan	nan	nan
3.7	nan	nan	nan	nan	nan	9525.79	12169.6	17671.7	11085.5	19182.2	25407.8	14482.7	nan	nan	nan	nan	nan	nan	nan	nan	nan	nan	nan	nan	nan	nan	nan	nan	nan	nan	nan	nan	nan	nan	nan	nan	nan	nan	nan	nan	nan	nan	nan	nan	nan	nan	nan	nan	nan
3.75	nan	nan	nan	nan	nan	11844.4	11243.7	14315.3	9344.3	9080.42	40707.9	10994.7	26228.4	nan	nan	nan	nan	nan	nan	nan	nan	nan	nan	nan	nan	nan	nan	nan	nan	nan	nan	nan	nan	nan	nan	nan	nan	nan	nan	nan	nan	nan	nan	nan	nan	nan	nan	nan	nan
3.8	nan	nan	nan	nan	nan	10537.8	11175.2	12518.3	10804.9	7154.64	27543.8	11208.4	nan	nan	nan	nan	nan	nan	nan	nan	nan	nan	nan	nan	nan	nan	nan	nan	nan	nan	nan	nan	nan	nan	nan	nan	nan	nan	nan	nan	nan	nan	nan	nan	nan	nan	nan	nan	nan
3.85	nan	nan	nan	nan	nan	nan	12237	13708.5	9369.1	10030.8	38652.7	6974.6	nan	nan	nan	nan	nan	nan	nan	nan	nan	nan	nan	nan	nan	nan	nan	nan	nan	nan	nan	nan	nan	nan	nan	nan	nan	nan	nan	nan	nan	nan	nan	nan	nan	nan	nan	nan	nan
3.9	nan	nan	nan	nan	nan	nan	10294.4	12044.4	9518.15	7265.7	21317.9	26223.7	nan	nan	nan	nan	nan	nan	nan	nan	nan	nan	nan	nan	nan	nan	nan	nan	nan	nan	nan	nan	nan	nan	nan	nan	nan	nan	nan	nan	nan	nan	nan	nan	nan	nan	nan	nan	nan
3.95	nan	nan	nan	nan	nan	nan	6309.79	13186.9	16851.2	7322.1	12712.1	39701.7	nan	nan	nan	nan	nan	nan	nan	nan	nan	nan	nan	nan	nan	nan	nan	nan	nan	nan	nan	nan	nan	nan	nan	nan	nan	nan	nan	nan	nan	nan	nan	nan	nan	nan	nan	nan	nan
4	nan	nan	nan	nan	nan	nan	8572.49	11590.5	16314.6	10241.9	13021.3	18200.5	nan	nan	nan	nan	nan	nan	nan	nan	nan	nan	nan	nan	nan	nan	nan	nan	nan	nan	nan	nan	nan	nan	nan	nan	nan	nan	nan	nan	nan	nan	nan	nan	nan	nan	nan	nan	nan
4.05	nan	nan	nan	nan	nan	nan	9905.22	16387.5	13025.5	9341.33	4503.6	14008.4	nan	nan	nan	nan	nan	nan	nan	nan	nan	nan	nan	nan	nan	nan	nan	nan	nan	nan	nan	nan	nan	nan	nan	nan	nan	nan	nan	nan	nan	nan	nan	nan	nan	nan	nan	nan	nan
4.1	nan	nan	nan	nan	nan	nan	17630	14433.8	18113.4	8708.75	9686.37	nan	nan	nan	nan	nan	nan	nan	nan	nan	nan	nan	nan	nan	nan	nan	nan	nan	nan	nan	nan	nan	nan	nan	nan	nan	nan	nan	nan	nan	nan	nan	nan	nan	nan	nan	nan	nan	nan
4.15	nan	nan	nan	nan	nan	nan	nan	9240.89	15498.5	8830.17	8127.51	nan	nan	nan	nan	nan	nan	nan	nan	nan	nan	nan	nan	nan	nan	nan	nan	nan	nan	nan	nan	nan	nan	nan	nan	nan	nan	nan	nan	nan	nan	nan	nan	nan	nan	nan	nan	nan	nan
4.2	nan	nan	nan	nan	nan	nan	nan	10846.3	14942	19346.8	7972.66	nan	nan	nan	nan	nan	nan	nan	nan	nan	nan	nan	nan	nan	nan	nan	nan	nan	nan	nan	nan	nan	nan	nan	nan	nan	nan	nan	nan	nan	nan	nan	nan	nan	nan	nan	nan	nan	nan
4.25	nan	nan	nan	nan	nan	nan	nan	11939.1	14672.8	22961	10671.3	nan	nan	nan	nan	nan	nan	nan	nan	nan	nan	nan	nan	nan	nan	nan	nan	nan	nan	nan	nan	nan	nan	nan	nan	nan	nan	nan	nan	nan	nan	nan	nan	nan	nan	nan	nan	nan	nan
4.3	nan	nan	nan	nan	nan	nan	nan	15206.1	13421.7	19186.6	6599.08	nan	nan	nan	nan	nan	nan	nan	nan	nan	nan	nan	nan	nan	nan	nan	nan	nan	nan	nan	nan	nan	nan	nan	nan	nan	nan	nan	nan	nan	nan	nan	nan	nan	nan	nan	nan	nan	nan
4.35	nan	nan	nan	nan	nan	nan	nan	14156.7	18443.2	25940.7	nan	nan	nan	nan	nan	nan	nan	nan	nan	nan	nan	nan	nan	nan	nan	nan	nan	nan	nan	nan	nan	nan	nan	nan	nan	nan	nan	nan	nan	nan	nan	nan	nan	nan	nan	nan	nan	nan	nan
4.4	nan	nan	nan	nan	nan	nan	nan	17614.8	14895.4	21477.1	nan	nan	nan	nan	nan	nan	nan	nan	nan	nan	nan	nan	nan	nan	nan	nan	nan	nan	nan	nan	nan	nan	nan	nan	nan	nan	nan	nan	nan	nan	nan	nan	nan	nan	nan	nan	nan	nan	nan
4.45	nan	nan	nan	nan	nan	nan	nan	nan	13897.9	17983.5	nan	nan	nan	nan	nan	nan	nan	nan	nan	nan	nan	nan	nan	nan	nan	nan	nan	nan	nan	nan	nan	nan	nan	nan	nan	nan	nan	nan	nan	nan	nan	nan	nan	nan	nan	nan	nan	nan	nan
4.5	nan	nan	nan	nan	nan	nan	nan	nan	11538.5	10689.9	nan	nan	nan	nan	nan	nan	nan	nan	nan	nan	nan	nan	nan	nan	nan	nan	nan	nan	nan	nan	nan	nan	nan	nan	nan	nan	nan	nan	nan	nan	nan	nan	nan	nan	nan	nan	nan	nan	nan
4.55	nan	nan	nan	nan	nan	nan	nan	nan	9760.3	9262.46	nan	nan	nan	nan	nan	nan	nan	nan	nan	nan	nan	nan	nan	nan	nan	nan	nan	nan	nan	nan	nan	nan	nan	nan	nan	nan	nan	nan	nan	nan	nan	nan	nan	nan	nan	nan	nan	nan	nan
4.6	nan	nan	nan	nan	nan	nan	nan	nan	12559.7	8514.98	nan	nan	nan	nan	nan	nan	nan	nan	nan	nan	nan	nan	nan	nan	nan	nan	nan	nan	nan	nan	nan	nan	nan	nan	nan	nan	nan	nan	nan	nan	nan	nan	nan	nan	nan	nan	nan	nan	nan
4.65	nan	nan	nan	nan	nan	nan	nan	nan	11601.6	43541.1	nan	nan	nan	nan	nan	nan	nan	nan	nan	nan	nan	nan	nan	nan	nan	nan	nan	nan	nan	nan	nan	nan	nan	nan	nan	nan	nan	nan	nan	nan	nan	nan	nan	nan	nan	nan	nan	nan	nan
4.7	nan	nan	nan	nan	nan	nan	nan	nan	19571.5	nan	nan	nan	nan	nan	nan	nan	nan	nan	nan	nan	nan	nan	nan	nan	nan	nan	nan	nan	nan	nan	nan	nan	nan	nan	nan	nan	nan	nan	nan	nan	nan	nan	nan	nan	nan	nan	nan	nan	nan
4.75	nan	nan	nan	nan	nan	nan	nan	nan	16076.8	11976.5	nan	nan	nan	nan	nan	nan	nan	nan	nan	nan	nan	nan	nan	nan	nan	nan	nan	nan	nan	nan	nan	nan	nan	nan	nan	nan	nan	nan	nan	nan	nan	nan	nan	nan	nan	nan	nan	nan	nan
4.8	nan	nan	nan	nan	nan	nan	nan	nan	nan	17883.4	nan	nan	nan	nan	nan	nan	nan	nan	nan	nan	nan	nan	nan	nan	nan	nan	nan	nan	nan	nan	nan	nan	nan	nan	nan	nan	nan	nan	nan	nan	nan	nan	nan	nan	nan	nan	nan	nan	nan
4.85	nan	nan	nan	nan	nan	nan	nan	nan	nan	nan	nan	nan	nan	nan	nan	nan	nan	nan	nan	nan	nan	nan	nan	nan	nan	nan	nan	nan	nan	nan	nan	nan	nan	nan	nan	nan	nan	nan	nan	nan	nan	nan	nan	nan	nan	nan	nan	nan	nan
4.9	nan	nan	nan	nan	nan	nan	nan	nan	nan	nan	nan	nan	nan	nan	nan	nan	nan	nan	nan	nan	nan	nan	nan	nan	nan	nan	nan	nan	nan	nan	nan	nan	nan	nan	nan	nan	nan	nan	nan	nan	nan	nan	nan	nan	nan	nan	nan	nan	nan
4.95	nan	nan	nan	nan	nan	nan	nan	nan	nan	nan	nan	nan	nan	nan	nan	nan	nan	nan	nan	nan	nan	nan	nan	nan	nan	nan	nan	nan	nan	nan	nan	nan	nan	nan	nan	nan	nan	nan	nan	nan	nan	nan	nan	nan	nan	nan	nan	nan	nan
5	nan	nan	nan	nan	nan	nan	nan	nan	nan	nan	nan	nan	nan	nan	nan	nan	nan	nan	nan	nan	nan	nan	nan	nan	nan	nan	nan	nan	nan	nan	nan	nan	nan	nan	nan	nan	nan	nan	nan	nan	nan	nan	nan	nan	nan	nan	nan	nan	nan
5.05	nan	nan	nan	nan	nan	nan	nan	nan	nan	nan	nan	nan	nan	nan	nan	nan	nan	nan	nan	nan	nan	nan	nan	nan	nan	nan	nan	nan	nan	nan	nan	nan	nan	nan	nan	nan	nan	nan	nan	nan	nan	nan	nan	nan	nan	nan	nan	nan	nan
5.1	nan	nan	nan	nan	nan	nan	nan	nan	nan	nan	nan	nan	nan	nan	nan	nan	nan	nan	nan	nan	nan	nan	nan	nan	nan	nan	nan	nan	nan	nan	nan	nan	nan	nan	nan	nan	nan	nan	nan	nan	nan	nan	nan	nan	nan	nan	nan	nan	nan
5.15	nan	nan	nan	nan	nan	nan	nan	nan	nan	nan	nan	nan	nan	nan	nan	nan	nan	nan	nan	nan	nan	nan	nan	nan	nan	nan	nan	nan	nan	nan	nan	nan	nan	nan	nan	nan	nan	nan	nan	nan	nan	nan	nan	nan	nan	nan	nan	nan	nan
5.2	nan	nan	nan	nan	nan	nan	nan	nan	nan	nan	nan	nan	nan	nan	nan	nan	nan	nan	nan	nan	nan	nan	nan	nan	nan	nan	nan	nan	nan	nan	nan	nan	nan	nan	nan	nan	nan	nan	nan	nan	nan	nan	nan	nan	nan	nan	nan	nan	nan
5.25	nan	nan	nan	nan	nan	nan	nan	nan	nan	nan	nan	nan	nan	nan	nan	nan	nan	nan	nan	nan	nan	nan	nan	nan	nan	nan	nan	nan	nan	nan	nan	nan	nan	nan	nan	nan	nan	nan	nan	nan	nan	nan	nan	nan	nan	nan	nan	nan	nan
5.3	nan	nan	nan	nan	nan	nan	nan	nan	nan	nan	nan	nan	nan	nan	nan	nan	nan	nan	nan	nan	nan	nan	nan	nan	nan	nan	nan	nan	nan	nan	nan	nan	nan	nan	nan	nan	nan	nan	nan	nan	nan	nan	nan	nan	nan	nan	nan	nan	nan
5.35	nan	nan	nan	nan	nan	nan	nan	nan	nan	nan	nan	nan	nan	nan	nan	nan	nan	nan	nan	nan	nan	nan	nan	nan	nan	nan	nan	nan	nan	nan	nan	nan	nan	nan	nan	nan	nan	nan	nan	nan	nan	nan	nan	nan	nan	nan	nan	nan	nan
5.4	nan	nan	nan	nan	nan	nan	nan	nan	nan	nan	nan	nan	nan	nan	nan	nan	nan	nan	nan	nan	nan	nan	nan	nan	nan	nan	nan	nan	nan	nan	nan	nan	nan	nan	nan	nan	nan	nan	nan	nan	nan	nan	nan	nan	nan	nan	nan	nan	nan
5.45	nan	nan	nan	nan	nan	nan	nan	nan	nan	nan	nan	nan	nan	nan	nan	nan	nan	nan	nan	nan	nan	nan	nan	nan	nan	nan	nan	nan	nan	nan	nan	nan	nan	nan	nan	nan	nan	nan	nan	nan	nan	nan	nan	nan	nan	nan	nan	nan	nan
5.5	nan	nan	nan	nan	nan	nan	nan	nan	nan	nan	nan	nan	nan	nan	nan	nan	nan	nan	nan	nan	nan	nan	nan	nan	nan	nan	nan	nan	nan	nan	nan	nan	nan	nan	nan	nan	nan	nan	nan	nan	nan	nan	nan	nan	nan	nan	nan	nan	nan
5.55	nan	nan	nan	nan	nan	nan	nan	nan	nan	nan	nan	nan	nan	nan	nan	nan	nan	nan	nan	nan	nan	nan	nan	nan	nan	nan	nan	nan	nan	nan	nan	nan	nan	nan	nan	nan	nan	nan	nan	nan	nan	nan	nan	nan	nan	nan	nan	nan	nan
5.6	nan	nan	nan	nan	nan	nan	nan	nan	nan	nan	nan	nan	nan	nan	nan	nan	nan	nan	nan	nan	nan	nan	nan	nan	nan	nan	nan	nan	nan	nan	nan	nan	nan	nan	nan	nan	nan	nan	nan	nan	nan	nan	nan	nan	nan	nan	nan	nan	nan
5.65	nan	nan	nan	nan	nan	nan	nan	nan	nan	nan	nan	nan	nan	nan	nan	nan	nan	nan	nan	nan	nan	nan	nan	nan	nan	nan	nan	nan	nan	nan	nan	nan	nan	nan	nan	nan	nan	nan	nan	nan	nan	nan	nan	nan	nan	nan	nan	nan	nan
5.7	nan	nan	nan	nan	nan	nan	nan	nan	nan	nan	nan	nan	nan	nan	nan	nan	nan	nan	nan	nan	nan	nan	nan	nan	nan	nan	nan	nan	nan	nan	nan	nan	nan	nan	nan	nan	nan	nan	nan	nan	nan	nan	nan	nan	nan	nan	nan	nan	nan
5.75	nan	nan	nan	nan	nan	nan	nan	nan	nan	nan	nan	nan	nan	nan	nan	nan	nan	nan	nan	nan	nan	nan	nan	nan	nan	nan	nan	nan	nan	nan	nan	nan	nan	nan	nan	nan	nan	nan	nan	nan	nan	nan	nan	nan	nan	nan	nan	nan	nan
5.8	nan	nan	nan	nan	nan	nan	nan	nan	nan	nan	nan	nan	nan	nan	nan	nan	nan	nan	nan	nan	nan	nan	nan	nan	nan	nan	nan	nan	nan	nan	nan	nan	nan	nan	nan	nan	nan	nan	nan	nan	nan	nan	nan	nan	nan	nan	nan	nan	nan
5.85	nan	nan	nan	nan	nan	nan	nan	nan	nan	nan	nan	nan	nan	nan	nan	nan	nan	nan	nan	nan	nan	nan	nan	nan	nan	nan	nan	nan	nan	nan	nan	nan	nan	nan	nan	nan	nan	nan	nan	nan	nan	nan	nan	nan	nan	nan	nan	nan	nan
5.9	nan	nan	nan	nan	nan	nan	nan	nan	nan	nan	nan	nan	nan	nan	nan	nan	nan	nan	nan	nan	nan	nan	nan	nan	nan	nan	nan	nan	nan	nan	nan	nan	nan	nan	nan	nan	nan	nan	nan	nan	nan	nan	nan	nan	nan	nan	nan	nan	nan
5.95	nan	nan	nan	nan	nan	nan	nan	nan	nan	nan	nan	nan	nan	nan	nan	nan	nan	nan	nan	nan	nan	nan	nan	nan	nan	nan	nan	nan	nan	nan	nan	nan	nan	nan	nan	nan	nan	nan	nan	nan	nan	nan	nan	nan	nan	nan	nan	nan	nan
6	nan	nan	nan	nan	nan	nan	nan	nan	nan	nan	nan	nan	nan	nan	nan	nan	nan	nan	nan	nan	nan	nan	nan	nan	nan	nan	nan	nan	nan	nan	nan	nan	nan	nan	nan	nan	nan	nan	nan	nan	nan	nan	nan	nan	nan	nan	nan	nan	nan
6.05	nan	nan	nan	nan	nan	nan	nan	nan	nan	nan	nan	nan	nan	nan	nan	nan	nan	nan	nan	nan	nan	nan	nan	nan	nan	nan	nan	nan	nan	nan	nan	nan	nan	nan	nan	nan	nan	nan	nan	nan	nan	nan	nan	nan	nan	nan	nan	nan	nan
6.1	nan	nan	nan	nan	nan	nan	nan	nan	nan	nan	nan	nan	nan	nan	nan	nan	nan	nan	nan	nan	nan	nan	nan	nan	nan	nan	nan	nan	nan	nan	nan	nan	nan	nan	nan	nan	nan	nan	nan	nan	nan	nan	nan	nan	nan	nan	nan	nan	nan
6.15	nan	nan	nan	nan	nan	nan	nan	nan	nan	nan	nan	nan	nan	nan	nan	nan	nan	nan	nan	nan	nan	nan	nan	nan	nan	nan	nan	nan	nan	nan	nan	nan	nan	nan	nan	nan	nan	nan	nan	nan	nan	nan	nan	nan	nan	nan	nan	nan	nan
6.2	nan	nan	nan	nan	nan	nan	nan	nan	nan	nan	nan	nan	nan	nan	nan	nan	nan	nan	nan	nan	nan	nan	nan	nan	nan	nan	nan	nan	nan	nan	nan	nan	nan	nan	nan	nan	nan	nan	nan	nan	nan	nan	nan	nan	nan	nan	nan	nan	nan
6.25	nan	nan	nan	nan	nan	nan	nan	nan	nan	nan	nan	nan	nan	nan	nan	nan	nan	nan	nan	nan	nan	nan	nan	nan	nan	nan	nan	nan	nan	nan	nan	nan	nan	nan	nan	nan	nan	nan	nan	nan	nan	nan	nan	nan	nan	nan	nan	nan	nan
6.3	nan	nan	nan	nan	nan	nan	nan	nan	nan	nan	nan	nan	nan	nan	nan	nan	nan	nan	nan	nan	nan	nan	nan	nan	nan	nan	nan	nan	nan	nan	nan	nan	nan	nan	nan	nan	nan	nan	nan	nan	nan	nan	nan	nan	nan	nan	nan	nan	nan
6.35	nan	nan	nan	nan	nan	nan	nan	nan	nan	nan	nan	nan	nan	nan	nan	nan	nan	nan	nan	nan	nan	nan	nan	nan	nan	nan	nan	nan	nan	nan	nan	nan	nan	nan	nan	nan	nan	nan	nan	nan	nan	nan	nan	nan	nan	nan	nan	nan	nan
6.4	nan	nan	nan	nan	nan	nan	nan	nan	nan	nan	nan	nan	nan	nan	nan	nan	nan	nan	nan	nan	nan	nan	nan	nan	nan	nan	nan	nan	nan	nan	nan	nan	nan	nan	nan	nan	nan	nan	nan	nan	nan	nan	nan	nan	nan	nan	nan	nan	nan
6.45	nan	nan	nan	nan	nan	nan	nan	nan	nan	nan	nan	nan	nan	nan	nan	nan	nan	nan	nan	nan	nan	nan	nan	nan	nan	nan	nan	nan	nan	nan	nan	nan	nan	nan	nan	nan	nan	nan	nan	nan	nan	nan	nan	nan	nan	nan	nan	nan	nan
6.5	nan	nan	nan	nan	nan	nan	nan	nan	nan	nan	nan	nan	nan	nan	nan	nan	nan	nan	nan	nan	nan	nan	nan	nan	nan	nan	nan	nan	nan	nan	nan	nan	nan	nan	nan	nan	nan	nan	nan	nan	nan	nan	nan	nan	nan	nan	nan	nan	nan
6.55	nan	nan	nan	nan	nan	nan	nan	nan	nan	nan	nan	nan	nan	nan	nan	nan	nan	nan	nan	nan	nan	nan	nan	nan	nan	nan	nan	nan	nan	nan	nan	nan	nan	nan	nan	nan	nan	nan	nan	nan	nan	nan	nan	nan	nan	nan	nan	nan	nan
6.6	nan	nan	nan	nan	nan	nan	nan	nan	nan	nan	nan	nan	nan	nan	nan	nan	nan	nan	nan	nan	nan	nan	nan	nan	nan	nan	nan	nan	nan	nan	nan	nan	nan	nan	nan	nan	nan	nan	nan	nan	nan	nan	nan	nan	nan	nan	nan	nan	nan
6.65	nan	nan	nan	nan	nan	nan	nan	nan	nan	nan	nan	nan	nan	nan	nan	nan	nan	nan	nan	nan	nan	nan	nan	nan	nan	nan	nan	nan	nan	nan	nan	nan	nan	nan	nan	nan	nan	nan	nan	nan	nan	nan	nan	nan	nan	nan	nan	nan	nan
6.7	nan	nan	nan	nan	nan	nan	nan	nan	nan	nan	nan	nan	nan	nan	nan	nan	nan	nan	nan	nan	nan	nan	nan	nan	nan	nan	nan	nan	nan	nan	nan	nan	nan	nan	nan	nan	nan	nan	nan	nan	nan	nan	nan	nan	nan	nan	nan	nan	nan
6.75	nan	nan	nan	nan	nan	nan	nan	nan	nan	nan	nan	nan	nan	nan	nan	nan	nan	nan	nan	nan	nan	nan	nan	nan	nan	nan	nan	nan	nan	nan	nan	nan	nan	nan	nan	nan	nan	nan	nan	nan	nan	nan	nan	nan	nan	nan	nan	nan	nan
6.8	nan	nan	nan	nan	nan	nan	nan	nan	nan	nan	nan	nan	nan	nan	nan	nan	nan	nan	nan	nan	nan	nan	nan	nan	nan	nan	nan	nan	nan	nan	nan	nan	nan	nan	nan	nan	nan	nan	nan	nan	nan	nan	nan	nan	nan	nan	nan	nan	nan
6.85	nan	nan	nan	nan	nan	nan	nan	nan	nan	nan	nan	nan	nan	nan	nan	nan	nan	nan	nan	nan	nan	nan	nan	nan	nan	nan	nan	nan	nan	nan	nan	nan	nan	nan	nan	nan	nan	nan	nan	nan	nan	nan	nan	nan	nan	nan	nan	nan	nan
6.9	nan	nan	nan	nan	nan	nan	nan	nan	nan	nan	nan	nan	nan	nan	nan	nan	nan	nan	nan	nan	nan	nan	nan	nan	nan	nan	nan	nan	nan	nan	nan	nan	nan	nan	nan	nan	nan	nan	nan	nan	nan	nan	nan	nan	nan	nan	nan	nan	nan
6.95	nan	nan	nan	nan	nan	nan	nan	nan	nan	nan	nan	nan	nan	nan	nan	nan	nan	nan	nan	nan	nan	nan	nan	nan	nan	nan	nan	nan	nan	nan	nan	nan	nan	nan	nan	nan	nan	nan	nan	nan	nan	nan	nan	nan	nan	nan	nan	nan	nan
7	nan	nan	nan	nan	nan	nan	nan	nan	nan	nan	nan	nan	nan	nan	nan	nan	nan	nan	nan	nan	nan	nan	nan	nan	nan	nan	nan	nan	nan	nan	nan	nan	nan	nan	nan	nan	nan	nan	nan	nan	nan	nan	nan	nan	nan	nan	nan	nan	nan
7.05	nan	nan	nan	nan	nan	nan	nan	nan	nan	nan	nan	nan	nan	nan	nan	nan	nan	nan	nan	nan	nan	nan	nan	nan	nan	nan	nan	nan	nan	nan	nan	nan	nan	nan	nan	nan	nan	nan	nan	nan	nan	nan	nan	nan	nan	nan	nan	nan	nan
7.1	nan	nan	nan	nan	nan	nan	nan	nan	nan	nan	nan	nan	nan	nan	nan	nan	nan	nan	nan	nan	nan	nan	nan	nan	nan	nan	nan	nan	nan	nan	nan	nan	nan	nan	nan	nan	nan	nan	nan	nan	nan	nan	nan	nan	nan	nan	nan	nan	nan
7.15	nan	nan	nan	nan	nan	nan	nan	nan	nan	nan	nan	nan	nan	nan	nan	nan	nan	nan	nan	nan	nan	nan	nan	nan	nan	nan	nan	nan	nan	nan	nan	nan	nan	nan	nan	nan	nan	nan	nan	nan	nan	nan	nan	nan	nan	nan	nan	nan	nan
7.2	nan	nan	nan	nan	nan	nan	nan	nan	nan	nan	nan	nan	nan	nan	nan	nan	nan	nan	nan	nan	nan	nan	nan	nan	nan	nan	nan	nan	nan	nan	nan	nan	nan	nan	nan	nan	nan	nan	nan	nan	nan	nan	nan	nan	nan	nan	nan	nan	nan
7.25	nan	nan	nan	nan	nan	nan	nan	nan	nan	nan	nan	nan	nan	nan	nan	nan	nan	nan	nan	nan	nan	nan	nan	nan	nan	nan	nan	nan	nan	nan	nan	nan	nan	nan	nan	nan	nan	nan	nan	nan	nan	nan	nan	nan	nan	nan	nan	nan	nan
7.3	nan	nan	nan	nan	nan	nan	nan	nan	nan	nan	nan	nan	nan	nan	nan	nan	nan	nan	nan	nan	nan	nan	nan	nan	nan	nan	nan	nan	nan	nan	nan	nan	nan	nan	nan	nan	nan	nan	nan	nan	nan	nan	nan	nan	nan	nan	nan	nan	nan
7.35	nan	nan	nan	nan	nan	nan	nan	nan	nan	nan	nan	nan	nan	nan	nan	nan	nan	nan	nan	nan	nan	nan	nan	nan	nan	nan	nan	nan	nan	nan	nan	nan	nan	nan	nan	nan	nan	nan	nan	nan	nan	nan	nan	nan	nan	nan	nan	nan	nan
7.4	nan	nan	nan	nan	nan	nan	nan	nan	nan	nan	nan	nan	nan	nan	nan	nan	nan	nan	nan	nan	nan	nan	nan	nan	nan	nan	nan	nan	nan	nan	nan	nan	nan	nan	nan	nan	nan	nan	nan	nan	nan	nan	nan	nan	nan	nan	nan	nan	nan
7.45	nan	nan	nan	nan	nan	nan	nan	nan	nan	nan	nan	nan	nan	nan	nan	nan	nan	nan	nan	nan	nan	nan	nan	nan	nan	nan	nan	nan	nan	nan	nan	nan	nan	nan	nan	nan	nan	nan	nan	nan	nan	nan	nan	nan	nan	nan	nan	nan	nan
7.5	nan	nan	nan	nan	nan	nan	nan	nan	nan	nan	nan	nan	nan	nan	nan	nan	nan	nan	nan	nan	nan	nan	nan	nan	nan	nan	nan	nan	nan	nan	nan	nan	nan	nan	nan	nan	nan	nan	nan	nan	nan	nan	nan	nan	nan	nan	nan	nan	nan
7.55	nan	nan	nan	nan	nan	nan	nan	nan	nan	nan	nan	nan	nan	nan	nan	nan	nan	nan	nan	nan	nan	nan	nan	nan	nan	nan	nan	nan	nan	nan	nan	nan	nan	nan	nan	nan	nan	nan	nan	nan	nan	nan	nan	nan	nan	nan	nan	nan	nan
7.6	nan	nan	nan	nan	nan	nan	nan	nan	nan	nan	nan	nan	nan	nan	nan	nan	nan	nan	nan	nan	nan	nan	nan	nan	nan	nan	nan	nan	nan	nan	nan	nan	nan	nan	nan	nan	nan	nan	nan	nan	nan	nan	nan	nan	nan	nan	nan	nan	nan
7.65	nan	nan	nan	nan	nan	nan	nan	nan	nan	nan	nan	nan	nan	nan	nan	nan	nan	nan	nan	nan	nan	nan	nan	nan	nan	nan	nan	nan	nan	nan	nan	nan	nan	nan	nan	nan	nan	nan	nan	nan	nan	nan	nan	nan	nan	nan	nan	nan	nan
7.7	nan	nan	nan	nan	nan	nan	nan	nan	nan	nan	nan	nan	nan	nan	nan	nan	nan	nan	nan	nan	nan	nan	nan	nan	nan	nan	nan	nan	nan	nan	nan	nan	nan	nan	nan	nan	nan	nan	nan	nan	nan	nan	nan	nan	nan	nan	nan	nan	nan
7.75	nan	nan	nan	nan	nan	nan	nan	nan	nan	nan	nan	nan	nan	nan	nan	nan	nan	nan	nan	nan	nan	nan	nan	nan	nan	nan	nan	nan	nan	nan	nan	nan	nan	nan	nan	nan	nan	nan	nan	nan	nan	nan	nan	nan	nan	nan	nan	nan	nan
7.8	nan	nan	nan	nan	nan	nan	nan	nan	nan	nan	nan	nan	nan	nan	nan	nan	nan	nan	nan	nan	nan	nan	nan	nan	nan	nan	nan	nan	nan	nan	nan	nan	nan	nan	nan	nan	nan	nan	nan	nan	nan	nan	nan	nan	nan	nan	nan	nan	nan
7.85	nan	nan	nan	nan	nan	nan	nan	nan	nan	nan	nan	nan	nan	nan	nan	nan	nan	nan	nan	nan	nan	nan	nan	nan	nan	nan	nan	nan	nan	nan	nan	nan	nan	nan	nan	nan	nan	nan	nan	nan	nan	nan	nan	nan	nan	nan	nan	nan	nan
7.9	nan	nan	nan	nan	nan	nan	nan	nan	nan	nan	nan	nan	nan	nan	nan	nan	nan	nan	nan	nan	nan	nan	nan	nan	nan	nan	nan	nan	nan	nan	nan	nan	nan	nan	nan	nan	nan	nan	nan	nan	nan	nan	nan	nan	nan	nan	nan	nan	nan
7.95	nan	nan	nan	nan	nan	nan	nan	nan	nan	nan	nan	nan	nan	nan	nan	nan	nan	nan	nan	nan	nan	nan	nan	nan	nan	nan	nan	nan	nan	nan	nan	nan	nan	nan	nan	nan	nan	nan	nan	nan	nan	nan	nan	nan	nan	nan	nan	nan	nan
8	nan	nan	nan	nan	nan	nan	nan	nan	nan	nan	nan	nan	nan	nan	nan	nan	nan	nan	nan	nan	nan	nan	nan	nan	nan	nan	nan	nan	nan	nan	nan	nan	nan	nan	nan	nan	nan	nan	nan	nan	nan	nan	nan	nan	nan	nan	nan	nan	nan
8.05	nan	nan	nan	nan	nan	nan	nan	nan	nan	nan	nan	nan	nan	nan	nan	nan	nan	nan	nan	nan	nan	nan	nan	nan	nan	nan	nan	nan	nan	nan	nan	nan	nan	nan	nan	nan	nan	nan	nan	nan	nan	nan	nan	nan	nan	nan	nan	nan	nan
8.1	nan	nan	nan	nan	nan	nan	nan	nan	nan	nan	nan	nan	nan	nan	nan	nan	nan	nan	nan	nan	nan	nan	nan	nan	nan	nan	nan	nan	nan	nan	nan	nan	nan	nan	nan	nan	nan	nan	nan	nan	nan	nan	nan	nan	nan	nan	nan	nan	nan
8.15	nan	nan	nan	nan	nan	nan	nan	nan	nan	nan	nan	nan	nan	nan	nan	nan	nan	nan	nan	nan	nan	nan	nan	nan	nan	nan	nan	nan	nan	nan	nan	nan	nan	nan	nan	nan	nan	nan	nan	nan	nan	nan	nan	nan	nan	nan	nan	nan	nan
8.2	nan	nan	nan	nan	nan	nan	nan	nan	nan	nan	nan	nan	nan	nan	nan	nan	nan	nan	nan	nan	nan	nan	nan	nan	nan	nan	nan	nan	nan	nan	nan	nan	nan	nan	nan	nan	nan	nan	nan	nan	nan	nan	nan	nan	nan	nan	nan	nan	nan
8.25	nan	nan	nan	nan	nan	nan	nan	nan	nan	nan	nan	nan	nan	nan	nan	nan	nan	nan	nan	nan	nan	nan	nan	nan	nan	nan	nan	nan	nan	nan	nan	nan	nan	nan	nan	nan	nan	nan	nan	nan	nan	nan	nan	nan	nan	nan	nan	nan	nan
8.3	nan	nan	nan	nan	nan	nan	nan	nan	nan	nan	nan	nan	nan	nan	nan	nan	nan	nan	nan	nan	nan	nan	nan	nan	nan	nan	nan	nan	nan	nan	nan	nan	nan	nan	nan	nan	nan	nan	nan	nan	nan	nan	nan	nan	nan	nan	nan	nan	nan
8.35	nan	nan	nan	nan	nan	nan	nan	nan	nan	nan	nan	nan	nan	nan	nan	nan	nan	nan	nan	nan	nan	nan	nan	nan	nan	nan	nan	nan	nan	nan	nan	nan	nan	nan	nan	nan	nan	nan	nan	nan	nan	nan	nan	nan	nan	nan	nan	nan	nan
8.4	nan	nan	nan	nan	nan	nan	nan	nan	nan	nan	nan	nan	nan	nan	nan	nan	nan	nan	nan	nan	nan	nan	nan	nan	nan	nan	nan	nan	nan	nan	nan	nan	nan	nan	nan	nan	nan	nan	nan	nan	nan	nan	nan	nan	nan	nan	nan	nan	nan
8.45	nan	nan	nan	nan	nan	nan	nan	nan	nan	nan	nan	nan	nan	nan	nan	nan	nan	nan	nan	nan	nan	nan	nan	nan	nan	nan	nan	nan	nan	nan	nan	nan	nan	nan	nan	nan	nan	nan	nan	nan	nan	nan	nan	nan	nan	nan	nan	nan	nan
8.5	nan	nan	nan	nan	nan	nan	nan	nan	nan	nan	nan	nan	nan	nan	nan	nan	nan	nan	nan	nan	nan	nan	nan	nan	nan	nan	nan	nan	nan	nan	nan	nan	nan	nan	nan	nan	nan	nan	nan	nan	nan	nan	nan	nan	nan	nan	nan	nan	nan
8.55	nan	nan	nan	nan	nan	nan	nan	nan	nan	nan	nan	nan	nan	nan	nan	nan	nan	nan	nan	nan	nan	nan	nan	nan	nan	nan	nan	nan	nan	nan	nan	nan	nan	nan	nan	nan	nan	nan	nan	nan	nan	nan	nan	nan	nan	nan	nan	nan	nan
8.6	nan	nan	nan	nan	nan	nan	nan	nan	nan	nan	nan	nan	nan	nan	nan	nan	nan	nan	nan	nan	nan	nan	nan	nan	nan	nan	nan	nan	nan	nan	nan	nan	nan	nan	nan	nan	nan	nan	nan	nan	nan	nan	nan	nan	nan	nan	nan	nan	nan
8.65	nan	nan	nan	nan	nan	nan	nan	nan	nan	nan	nan	nan	nan	nan	nan	nan	nan	nan	nan	nan	nan	nan	nan	nan	nan	nan	nan	nan	nan	nan	nan	nan	nan	nan	nan	nan	nan	nan	nan	nan	nan	nan	nan	nan	nan	nan	nan	nan	nan
8.7	nan	nan	nan	nan	nan	nan	nan	nan	nan	nan	nan	nan	nan	nan	nan	nan	nan	nan	nan	nan	nan	nan	nan	nan	nan	nan	nan	nan	nan	nan	nan	nan	nan	nan	nan	nan	nan	nan	nan	nan	nan	nan	nan	nan	nan	nan	nan	nan	nan
8.75	nan	nan	nan	nan	nan	nan	nan	nan	nan	nan	nan	nan	nan	nan	nan	nan	nan	nan	nan	nan	nan	nan	nan	nan	nan	nan	nan	nan	nan	nan	nan	nan	nan	nan	nan	nan	nan	nan	nan	nan	nan	nan	nan	nan	nan	nan	nan	nan	nan
8.8	nan	nan	nan	nan	nan	nan	nan	nan	nan	nan	nan	nan	nan	nan	nan	nan	nan	nan	nan	nan	nan	nan	nan	nan	nan	nan	nan	nan	nan	nan	nan	nan	nan	nan	nan	nan	nan	nan	nan	nan	nan	nan	nan	nan	nan	nan	nan	nan	nan
8.85	nan	nan	nan	nan	nan	nan	nan	nan	nan	nan	nan	nan	nan	nan	nan	nan	nan	nan	nan	nan	nan	nan	nan	nan	nan	nan	nan	nan	nan	nan	nan	nan	nan	nan	nan	nan	nan	nan	nan	nan	nan	nan	nan	nan	nan	nan	nan	nan	nan
8.9	nan	nan	nan	nan	nan	nan	nan	nan	nan	nan	nan	nan	nan	nan	nan	nan	nan	nan	nan	nan	nan	nan	nan	nan	nan	nan	nan	nan	nan	nan	nan	nan	nan	nan	nan	nan	nan	nan	nan	nan	nan	nan	nan	nan	nan	nan	nan	nan	nan
8.95	nan	nan	nan	nan	nan	nan	nan	nan	nan	nan	nan	nan	nan	nan	nan	nan	nan	nan	nan	nan	nan	nan	nan	nan	nan	nan	nan	nan	nan	nan	nan	nan	nan	nan	nan	nan	nan	nan	nan	nan	nan	nan	nan	nan	nan	nan	nan	nan	nan
9	nan	nan	nan	nan	nan	nan	nan	nan	nan	nan	nan	nan	nan	nan	nan	nan	nan	nan	nan	nan	nan	nan	nan	nan	nan	nan	nan	nan	nan	nan	nan	nan	nan	nan	nan	nan	nan	nan	nan	nan	nan	nan	nan	nan	nan	nan	nan	nan	nan
9.05	nan	nan	nan	nan	nan	nan	nan	nan	nan	nan	nan	nan	nan	nan	nan	nan	nan	nan	nan	nan	nan	nan	nan	nan	nan	nan	nan	nan	nan	nan	nan	nan	nan	nan	nan	nan	nan	nan	nan	nan	nan	nan	nan	nan	nan	nan	nan	nan	nan
9.1	nan	nan	nan	nan	nan	nan	nan	nan	nan	nan	nan	nan	nan	nan	nan	nan	nan	nan	nan	nan	nan	nan	nan	nan	nan	nan	nan	nan	nan	nan	nan	nan	nan	nan	nan	nan	nan	nan	nan	nan	nan	nan	nan	nan	nan	nan	nan	nan	nan
9.15	nan	nan	nan	nan	nan	nan	nan	nan	nan	nan	nan	nan	nan	nan	nan	nan	nan	nan	nan	nan	nan	nan	nan	nan	nan	nan	nan	nan	nan	nan	nan	nan	nan	nan	nan	nan	nan	nan	nan	nan	nan	nan	nan	nan	nan	nan	nan	nan	nan
9.2	nan	nan	nan	nan	nan	nan	nan	nan	nan	nan	nan	nan	nan	nan	nan	nan	nan	nan	nan	nan	nan	nan	nan	nan	nan	nan	nan	nan	nan	nan	nan	nan	nan	nan	nan	nan	nan	nan	nan	nan	nan	nan	nan	nan	nan	nan	nan	nan	nan
9.25	nan	nan	nan	nan	nan	nan	nan	nan	nan	nan	nan	nan	nan	nan	nan	nan	nan	nan	nan	nan	nan	nan	nan	nan	nan	nan	nan	nan	nan	nan	nan	nan	nan	nan	nan	nan	nan	nan	nan	nan	nan	nan	nan	nan	nan	nan	nan	nan	nan
9.3	nan	nan	nan	nan	nan	nan	nan	nan	nan	nan	nan	nan	nan	nan	nan	nan	nan	nan	nan	nan	nan	nan	nan	nan	nan	nan	nan	nan	nan	nan	nan	nan	nan	nan	nan	nan	nan	nan	nan	nan	nan	nan	nan	nan	nan	nan	nan	nan	nan
9.35	nan	nan	nan	nan	nan	nan	nan	nan	nan	nan	nan	nan	nan	nan	nan	nan	nan	nan	nan	nan	nan	nan	nan	nan	nan	nan	nan	nan	nan	nan	nan	nan	nan	nan	nan	nan	nan	nan	nan	nan	nan	nan	nan	nan	nan	nan	nan	nan	nan
9.4	nan	nan	nan	nan	nan	nan	nan	nan	nan	nan	nan	nan	nan	nan	nan	nan	nan	nan	nan	nan	nan	nan	nan	nan	nan	nan	nan	nan	nan	nan	nan	nan	nan	nan	nan	nan	nan	nan	nan	nan	nan	nan	nan	nan	nan	nan	nan	nan	nan
9.45	nan	nan	nan	nan	nan	nan	nan	nan	nan	nan	nan	nan	nan	nan	nan	nan	nan	nan	nan	nan	nan	nan	nan	nan	nan	nan	nan	nan	nan	nan	nan	nan	nan	nan	nan	nan	nan	nan	nan	nan	nan	nan	nan	nan	nan	nan	nan	nan	nan
9.5	nan	nan	nan	nan	nan	nan	nan	nan	nan	nan	nan	nan	nan	nan	nan	nan	nan	nan	nan	nan	nan	nan	nan	nan	nan	nan	nan	nan	nan	nan	nan	nan	nan	nan	nan	nan	nan	nan	nan	nan	nan	nan	nan	nan	nan	nan	nan	nan	nan
9.55	nan	nan	nan	nan	nan	nan	nan	nan	nan	nan	nan	nan	nan	nan	nan	nan	nan	nan	nan	nan	nan	nan	nan	nan	nan	nan	nan	nan	nan	nan	nan	nan	nan	nan	nan	nan	nan	nan	nan	nan	nan	nan	nan	nan	nan	nan	nan	nan	nan
9.6	nan	nan	nan	nan	nan	nan	nan	nan	nan	nan	nan	nan	nan	nan	nan	nan	nan	nan	nan	nan	nan	nan	nan	nan	nan	nan	nan	nan	nan	nan	nan	nan	nan	nan	nan	nan	nan	nan	nan	nan	nan	nan	nan	nan	nan	nan	nan	nan	nan
9.65	nan	nan	nan	nan	nan	nan	nan	nan	nan	nan	nan	nan	nan	nan	nan	nan	nan	nan	nan	nan	nan	nan	nan	nan	nan	nan	nan	nan	nan	nan	nan	nan	nan	nan	nan	nan	nan	nan	nan	nan	nan	nan	nan	nan	nan	nan	nan	nan	nan
9.7	nan	nan	nan	nan	nan	nan	nan	nan	nan	nan	nan	nan	nan	nan	nan	nan	nan	nan	nan	nan	nan	nan	nan	nan	nan	nan	nan	nan	nan	nan	nan	nan	nan	nan	nan	nan	nan	nan	nan	nan	nan	nan	nan	nan	nan	nan	nan	nan	nan
9.75	nan	nan	nan	nan	nan	nan	nan	nan	nan	nan	nan	nan	nan	nan	nan	nan	nan	nan	nan	nan	nan	nan	nan	nan	nan	nan	nan	nan	nan	nan	nan	nan	nan	nan	nan	nan	nan	nan	nan	nan	nan	nan	nan	nan	nan	nan	nan	nan	nan
9.8	nan	nan	nan	nan	nan	nan	nan	nan	nan	nan	nan	nan	nan	nan	nan	nan	nan	nan	nan	nan	nan	nan	nan	nan	nan	nan	nan	nan	nan	nan	nan	nan	nan	nan	nan	nan	nan	nan	nan	nan	nan	nan	nan	nan	nan	nan	nan	nan	nan
9.85	nan	nan	nan	nan	nan	nan	nan	nan	nan	nan	nan	nan	nan	nan	nan	nan	nan	nan	nan	nan	nan	nan	nan	nan	nan	nan	nan	nan	nan	nan	nan	nan	nan	nan	nan	nan	nan	nan	nan	nan	nan	nan	nan	nan	nan	nan	nan	nan	nan
9.9	nan	nan	nan	nan	nan	nan	nan	nan	nan	nan	nan	nan	nan	nan	nan	nan	nan	nan	nan	nan	nan	nan	nan	nan	nan	nan	nan	nan	nan	nan	nan	nan	nan	nan	nan	nan	nan	nan	nan	nan	nan	nan	nan	nan	nan	nan	nan	nan	nan
9.95	nan	nan	nan	nan	nan	nan	nan	nan	nan	nan	nan	nan	nan	nan	nan	nan	nan	nan	nan	nan	nan	nan	nan	nan	nan	nan	nan	nan	nan	nan	nan	nan	nan	nan	nan	nan	nan	nan	nan	nan	nan	nan	nan	nan	nan	nan	nan	nan	nan
10	nan	nan	nan	nan	nan	nan	nan	nan	nan	nan	nan	nan	nan	nan	nan	nan	nan	nan	nan	nan	nan	nan	nan	nan	nan	nan	nan	nan	nan	nan	nan	nan	nan	nan	nan	nan	nan	nan	nan	nan	nan	nan	nan	nan	nan	nan	nan	nan	nan
[truncated: 48 more columns]

## Sheet: Figure4c
Figure4c
Pitch Angle	Normalized Flux
0-20	0.330967
20-40	0.616425
40-60	0.624821
60-80	0.811817
80-100	0.957433
100-120	0.905967
120-140	1
140-160	0.782973
160-180	0.575815

## Sheet: Figure4d
Figure4d
X=1.5		X=1.4		X=1.3
Normalized Field Line Length	B(nT)	Normalized Field Line Length	B(nT)	Normalized Field Line Length	B(nT)
0	152.311	0	169.51	0	198.617
0.0263158	155.789	0.0322581	169.155	0.04	195.067
0.0526316	148.877	0.0645161	166.522	0.08	194.567
0.0789474	152.887	0.0967742	169.482	0.12	186.076
0.105263	150.077	0.129032	171.478	0.16	187.701
0.131579	149.695	0.16129	171.493	0.2	189.721
0.157895	150.354	0.193548	169.181	0.24	187.597
0.184211	147.085	0.225806	167.398	0.28	187.973
0.210526	148.061	0.258065	164.278	0.32	188.158
0.236842	146.43	0.290323	164.371	0.36	187.089
0.263158	133.776	0.322581	163.917	0.4	187.476
0.289474	122.319	0.354839	158.929	0.44	187.795
0.315789	123.01	0.387097	148.938	0.48	189.772
0.342105	124.936	0.419355	143.451	0.52	191.464
0.368421	126.842	0.451613	141.863	0.56	190.931
0.394737	124.258	0.483871	139.108	0.6	192.607
0.421053	124.472	0.516129	138.792	0.64	196.125
0.447368	118.657	0.548387	139.207	0.68	199.013
0.473684	114.456	0.580645	139.644	0.72	208.555
0.5	112.544	0.612903	141.513	0.76	224.59
0.526316	111.118	0.645161	144.781	0.8	236.164
0.552632	107.324	0.677419	149.967	0.84	256.47
0.578947	105.479	0.709677	158.11	0.88	298.837
0.605263	107.025	0.741935	167.817	0.92	354.422
0.631579	108.814	0.774194	180.024	0.96	408.262
0.657895	112.108	0.806452	194.609	1	456.276
0.684211	115.838	0.83871	215.765
0.710526	120.649	0.870968	238.988
0.736842	129.65	0.903226	288.909
0.763158	144.261	0.935484	363.326
0.789474	175.686	0.967742	423.5
0.815789	198.436	1	483.768
0.842105	219.413
0.868421	247.096
0.894737	268.832
0.921053	333.353
0.947368	417.486
0.973684	491.065
1	516.86

## Sheet: Figure4e
Figure4e	Polar angle=0(deg)	3.75	7.5	11.25	15	18.75	22.5	26.25	30	33.75	37.5	41.25	45	48.75	52.5	56.25	60	63.75	67.5	71.25	75	78.75	82.5	86.25	90	93.75	97.5	101.25	105	108.75	112.5	116.25	120	123.75	127.5	131.25	135	138.75	142.5	146.25	150	153.75	157.5	161.25	165	168.75	172.5	176.25	180
Radius=0(RM)	nan	nan	nan	nan	nan	nan	nan	nan	nan	nan	nan	nan	nan	nan	nan	nan	nan	nan	nan	nan	nan	nan	nan	nan	nan	nan	nan	nan	nan	nan	nan	nan	nan	nan	nan	nan	nan	nan	nan	nan	nan	nan	nan	nan	nan	nan	nan	nan	nan
0.05	nan	nan	nan	nan	nan	nan	nan	nan	nan	nan	nan	nan	nan	nan	nan	nan	nan	nan	nan	nan	nan	nan	nan	nan	nan	nan	nan	nan	nan	nan	nan	nan	nan	nan	nan	nan	nan	nan	nan	nan	nan	nan	nan	nan	nan	nan	nan	nan	nan
0.1	nan	nan	nan	nan	nan	nan	nan	nan	nan	nan	nan	nan	nan	nan	nan	nan	nan	nan	nan	nan	nan	nan	nan	nan	nan	nan	nan	nan	nan	nan	nan	nan	nan	nan	nan	nan	nan	nan	nan	nan	nan	nan	nan	nan	nan	nan	nan	nan	nan
0.15	nan	nan	nan	nan	nan	nan	nan	nan	nan	nan	nan	nan	nan	nan	nan	nan	nan	nan	nan	nan	nan	nan	nan	nan	nan	nan	nan	nan	nan	nan	nan	nan	nan	nan	nan	nan	nan	nan	nan	nan	nan	nan	nan	nan	nan	nan	nan	nan	nan
0.2	nan	nan	nan	nan	nan	nan	nan	nan	nan	nan	nan	nan	nan	nan	nan	nan	nan	nan	nan	nan	nan	nan	nan	nan	nan	nan	nan	nan	nan	nan	nan	nan	nan	nan	nan	nan	nan	nan	nan	nan	nan	nan	nan	nan	nan	nan	nan	nan	nan
0.25	nan	nan	nan	nan	nan	nan	nan	nan	nan	nan	nan	nan	nan	nan	nan	nan	nan	nan	nan	nan	nan	nan	nan	nan	nan	nan	nan	nan	nan	nan	nan	nan	nan	nan	nan	nan	nan	nan	nan	nan	nan	nan	nan	nan	nan	nan	nan	nan	nan
0.3	nan	nan	nan	nan	nan	nan	nan	nan	nan	nan	nan	nan	nan	nan	nan	nan	nan	nan	nan	nan	nan	nan	nan	nan	nan	nan	nan	nan	nan	nan	nan	nan	nan	nan	nan	nan	nan	nan	nan	nan	nan	nan	nan	nan	nan	nan	nan	nan	nan
0.35	nan	nan	nan	nan	nan	nan	nan	nan	nan	nan	nan	nan	nan	nan	nan	nan	nan	nan	nan	nan	nan	nan	nan	nan	nan	nan	nan	nan	nan	nan	nan	nan	nan	nan	nan	nan	nan	nan	nan	nan	nan	nan	nan	nan	nan	nan	nan	nan	nan
0.4	nan	nan	nan	nan	nan	nan	nan	nan	nan	nan	nan	nan	nan	nan	nan	nan	nan	nan	nan	nan	nan	nan	nan	nan	nan	nan	nan	nan	nan	nan	nan	nan	nan	nan	nan	nan	nan	nan	nan	nan	nan	nan	nan	nan	nan	nan	nan	nan	nan
0.45	nan	nan	nan	nan	nan	nan	nan	nan	nan	nan	nan	nan	nan	nan	nan	nan	nan	nan	nan	nan	nan	nan	nan	nan	nan	nan	nan	nan	nan	nan	nan	nan	nan	nan	nan	nan	nan	nan	nan	nan	nan	nan	nan	nan	nan	nan	nan	nan	nan
0.5	nan	nan	nan	nan	nan	nan	nan	nan	nan	nan	nan	nan	nan	nan	nan	nan	nan	nan	nan	nan	nan	nan	nan	nan	nan	nan	nan	nan	nan	nan	nan	nan	nan	nan	nan	nan	nan	nan	nan	nan	nan	nan	nan	nan	nan	nan	nan	nan	nan
0.55	nan	nan	nan	nan	nan	nan	nan	nan	nan	nan	nan	nan	nan	nan	nan	nan	nan	nan	nan	nan	nan	nan	nan	nan	nan	nan	nan	nan	nan	nan	nan	nan	nan	nan	nan	nan	nan	nan	nan	nan	nan	nan	nan	nan	nan	nan	nan	nan	nan
0.6	nan	nan	nan	nan	nan	nan	nan	nan	nan	nan	nan	nan	nan	nan	nan	nan	nan	nan	nan	nan	nan	nan	nan	nan	nan	nan	nan	nan	nan	nan	nan	nan	nan	nan	nan	nan	nan	nan	nan	nan	nan	nan	nan	nan	nan	nan	nan	nan	nan
0.65	nan	nan	nan	nan	nan	nan	nan	nan	nan	nan	nan	nan	nan	nan	nan	nan	nan	nan	nan	nan	nan	nan	nan	nan	nan	nan	nan	nan	nan	nan	nan	nan	nan	nan	nan	nan	nan	nan	nan	nan	nan	nan	nan	nan	nan	nan	nan	nan	nan
0.7	nan	nan	nan	nan	nan	nan	nan	nan	nan	nan	nan	nan	nan	nan	nan	nan	nan	nan	nan	nan	nan	nan	nan	nan	nan	nan	nan	nan	nan	nan	nan	nan	nan	nan	nan	nan	nan	nan	nan	nan	nan	nan	nan	nan	nan	nan	nan	nan	nan
0.75	nan	nan	nan	nan	nan	nan	nan	nan	nan	nan	nan	nan	nan	nan	nan	nan	nan	nan	nan	nan	nan	nan	nan	nan	nan	nan	nan	nan	nan	nan	nan	nan	nan	nan	nan	nan	nan	nan	nan	nan	nan	nan	nan	nan	nan	nan	nan	nan	nan
0.8	nan	nan	nan	nan	nan	nan	nan	nan	nan	nan	nan	nan	nan	nan	nan	nan	nan	nan	nan	nan	nan	nan	nan	nan	nan	nan	nan	nan	nan	nan	nan	nan	nan	nan	nan	nan	nan	nan	nan	nan	nan	nan	nan	nan	nan	nan	nan	nan	nan
0.85	nan	nan	nan	nan	nan	nan	nan	nan	nan	nan	nan	nan	nan	nan	nan	nan	nan	nan	nan	nan	nan	nan	nan	nan	nan	nan	nan	nan	nan	nan	nan	nan	nan	nan	nan	nan	nan	nan	nan	nan	nan	nan	nan	nan	nan	nan	nan	nan	nan
0.9	nan	nan	nan	nan	nan	nan	nan	nan	nan	nan	nan	nan	nan	nan	nan	nan	nan	nan	nan	nan	nan	nan	nan	nan	nan	nan	nan	nan	nan	nan	nan	nan	nan	nan	nan	nan	nan	nan	nan	nan	nan	nan	nan	nan	nan	nan	nan	nan	nan
0.95	nan	nan	nan	nan	nan	nan	nan	nan	nan	nan	nan	nan	nan	nan	nan	nan	nan	nan	nan	nan	nan	nan	nan	nan	nan	nan	nan	nan	nan	nan	nan	nan	nan	nan	nan	nan	nan	nan	nan	nan	nan	nan	nan	nan	nan	nan	nan	nan	nan
1	nan	nan	nan	nan	nan	nan	nan	nan	nan	nan	nan	nan	nan	nan	nan	nan	nan	nan	nan	nan	nan	nan	nan	nan	nan	nan	nan	nan	nan	nan	nan	nan	nan	nan	nan	nan	nan	nan	nan	nan	nan	nan	nan	nan	nan	nan	nan	nan	nan
1.05	nan	nan	nan	nan	nan	nan	nan	nan	nan	nan	nan	nan	nan	nan	nan	nan	nan	nan	nan	nan	nan	nan	nan	nan	nan	nan	nan	nan	nan	nan	nan	nan	nan	nan	nan	nan	nan	nan	nan	nan	nan	nan	nan	nan	nan	nan	nan	nan	nan
1.1	nan	nan	nan	nan	nan	nan	nan	nan	nan	nan	nan	nan	nan	nan	nan	nan	nan	nan	nan	nan	nan	nan	nan	nan	nan	nan	nan	nan	nan	nan	nan	nan	nan	nan	nan	nan	nan	nan	nan	nan	nan	nan	nan	nan	nan	nan	nan	nan	228.323
1.15	70.4845	64.551	nan	nan	nan	nan	nan	nan	nan	nan	nan	nan	nan	nan	nan	nan	nan	nan	nan	nan	nan	nan	nan	nan	nan	nan	nan	nan	nan	nan	nan	nan	nan	nan	nan	nan	nan	nan	nan	nan	nan	nan	nan	nan	nan	nan	nan	213.417	221.5
1.2	102.217	64.9987	77.3696	nan	nan	nan	nan	nan	nan	nan	nan	nan	nan	nan	nan	nan	nan	nan	nan	nan	nan	nan	nan	nan	nan	nan	nan	nan	nan	nan	nan	nan	nan	nan	nan	nan	nan	nan	nan	nan	nan	nan	nan	nan	nan	nan	206.829	208.784	212.852
1.25	75.4287	89.5632	75.4113	nan	nan	nan	nan	nan	nan	nan	nan	nan	nan	nan	nan	nan	nan	nan	nan	nan	nan	nan	nan	nan	nan	nan	nan	nan	nan	nan	nan	nan	nan	nan	nan	nan	nan	nan	nan	nan	nan	nan	nan	nan	nan	191.261	202.048	200.53	199.785
1.3	63.4516	60.7129	84.6342	103.488	nan	nan	nan	nan	nan	nan	nan	nan	nan	nan	nan	nan	nan	nan	nan	nan	nan	nan	nan	nan	nan	nan	nan	nan	nan	nan	nan	nan	nan	nan	nan	nan	nan	nan	nan	nan	nan	nan	nan	nan	164.391	185.467	183.258	189.056	186.136
1.35	52.882	51.6751	67.2869	86.5801	103.27	nan	nan	nan	nan	nan	nan	nan	nan	nan	nan	nan	nan	nan	nan	nan	nan	nan	nan	nan	nan	nan	nan	nan	nan	nan	nan	nan	nan	nan	nan	nan	nan	nan	nan	nan	nan	nan	nan	157.372	158.749	167.166	178.308	176.918	169.426
1.4	43.8169	49.9849	59.4686	81.4822	91.4822	105.923	nan	nan	nan	nan	nan	nan	nan	nan	nan	nan	nan	nan	nan	nan	nan	nan	nan	nan	nan	nan	nan	nan	nan	nan	nan	nan	nan	nan	nan	nan	nan	nan	nan	nan	nan	nan	nan	142.726	146.756	161.699	159.981	148.622	156.907
1.45	34.8619	43.3864	64.158	75.1758	85.9655	103.646	106.645	nan	nan	nan	nan	nan	nan	nan	nan	nan	nan	nan	nan	nan	nan	nan	nan	nan	nan	nan	nan	nan	nan	nan	nan	nan	nan	nan	nan	nan	nan	nan	nan	nan	nan	nan	123.201	135.236	136.057	138.655	134.356	142.625	nan
1.5	35.4837	37.4775	56.5866	73.4113	88.7542	88.6003	107.712	nan	nan	nan	nan	nan	nan	nan	nan	nan	nan	nan	nan	nan	nan	nan	nan	nan	nan	nan	nan	nan	nan	nan	nan	nan	nan	nan	nan	nan	nan	nan	nan	nan	nan	nan	116.849	119.004	nan	nan	nan	nan	nan
1.55	29.0837	39.6573	57.792	67.7834	74.4084	88.1347	92.0608	111.157	nan	nan	nan	nan	nan	nan	nan	nan	nan	nan	nan	nan	nan	nan	nan	nan	nan	nan	nan	nan	nan	nan	nan	nan	nan	nan	nan	nan	nan	nan	nan	nan	nan	nan	nan	nan	nan	nan	nan	nan	nan
1.6	25.1541	39.8993	48.3377	66.1949	74.5303	85.4622	88.0218	105.597	nan	nan	nan	nan	nan	nan	nan	nan	nan	nan	nan	nan	nan	nan	nan	nan	nan	nan	nan	nan	nan	nan	nan	nan	nan	nan	nan	nan	nan	nan	nan	nan	nan	nan	nan	nan	nan	nan	nan	nan	nan
1.65	25.4253	41.884	47.8075	62.0442	69.9049	78.1352	87.1741	88.6655	99.1392	nan	nan	nan	nan	nan	nan	nan	nan	nan	nan	nan	nan	nan	nan	nan	nan	nan	nan	nan	nan	nan	nan	nan	nan	nan	nan	nan	nan	nan	nan	nan	nan	nan	nan	nan	nan	nan	nan	nan	nan
1.7	16.377	30.4471	49.4777	53.1242	67.9158	75.6939	81.2697	86.9918	91.4159	102.12	nan	nan	nan	nan	nan	nan	nan	nan	nan	nan	nan	nan	nan	nan	nan	nan	nan	nan	nan	nan	nan	nan	nan	nan	nan	nan	nan	nan	nan	nan	nan	nan	nan	nan	nan	nan	nan	nan	nan
1.75	20.677	37.5398	47.964	56.0821	60.7533	71.4004	79.4179	84.9537	88.9812	103.155	nan	nan	nan	nan	nan	nan	nan	nan	nan	nan	nan	nan	nan	nan	nan	nan	nan	nan	nan	nan	nan	nan	nan	nan	nan	nan	nan	nan	nan	nan	nan	nan	nan	nan	nan	nan	nan	nan	nan
1.8	23.9124	34.7075	34.7284	55.5948	60.0381	69.6852	75.096	79.4899	83.6305	90.5683	97.0872	nan	nan	nan	nan	nan	nan	nan	nan	nan	nan	nan	nan	nan	nan	nan	nan	nan	nan	nan	nan	nan	nan	nan	nan	nan	nan	nan	nan	nan	nan	nan	nan	nan	nan	nan	nan	nan	nan
1.85	11.4006	43.6418	40.319	50.5131	60.6313	65.8117	70.3551	78.2749	81.541	85.3974	94.688	nan	nan	nan	nan	nan	nan	nan	nan	nan	nan	nan	nan	nan	nan	nan	nan	nan	nan	nan	nan	nan	nan	nan	nan	nan	nan	nan	nan	nan	nan	nan	nan	nan	nan	nan	nan	nan	nan
1.9	13.7571	nan	43.4256	42.9767	59.423	63.2902	69.3567	71.8106	76.7242	81.714	88.108	85.5231	nan	nan	nan	nan	nan	nan	nan	nan	nan	nan	nan	nan	nan	nan	nan	nan	nan	nan	nan	nan	nan	nan	nan	nan	nan	nan	nan	nan	nan	nan	nan	nan	nan	nan	nan	nan	nan
1.95	17.6976	29.8718	46.9885	47.1092	56.7144	61.5602	64.0581	68.9707	75.557	78.4444	82.4624	85.9891	nan	nan	nan	nan	nan	nan	nan	nan	nan	nan	nan	nan	nan	nan	nan	nan	nan	nan	nan	nan	nan	nan	nan	nan	nan	nan	nan	nan	nan	nan	nan	nan	nan	nan	nan	nan	nan
2	13.4271	37.8146	nan	50.1163	46.672	59.1427	63.0557	67.5851	70.5391	74.8407	80.2021	83.9249	nan	nan	nan	nan	nan	nan	nan	nan	nan	nan	nan	nan	nan	nan	nan	nan	nan	nan	nan	nan	nan	nan	nan	nan	nan	nan	nan	nan	nan	nan	nan	nan	nan	nan	nan	nan	nan
2.05	10.6713	36.0428	40.3715	53.2038	46.2496	55.2802	61.6045	63.3448	67.0605	72.0435	78.5484	82.5861	79.8077	nan	nan	nan	nan	nan	nan	nan	nan	nan	nan	nan	nan	nan	nan	nan	nan	nan	nan	nan	nan	nan	nan	nan	nan	nan	nan	nan	nan	nan	nan	nan	nan	nan	nan	nan	nan
2.1	16.3511	31.9656	44.319	58.3337	54.0241	49.8999	59.1275	61.8846	64.8259	70.2275	78.0886	79.3903	78.1655	nan	nan	nan	nan	nan	nan	nan	nan	nan	nan	nan	nan	nan	nan	nan	nan	nan	nan	nan	nan	nan	nan	nan	nan	nan	nan	nan	nan	nan	nan	nan	nan	nan	nan	nan	nan
2.15	23.2963	33.7302	44.1618	46.4546	53.5878	49.442	56.4364	61.0534	63.3176	66.3213	69.3165	76.5494	78.5901	76.8098	nan	nan	nan	nan	nan	nan	nan	nan	nan	nan	nan	nan	nan	nan	nan	nan	nan	nan	nan	nan	nan	nan	nan	nan	nan	nan	nan	nan	nan	nan	nan	nan	nan	nan	nan
2.2	25.4972	34.2413	43.9167	48.1549	54.7615	53.1731	47.3448	57.4305	60.109	63.7771	69.4872	74.1028	73.7685	76.6168	nan	nan	nan	nan	nan	nan	nan	nan	nan	nan	nan	nan	nan	nan	nan	nan	nan	nan	nan	nan	nan	nan	nan	nan	nan	nan	nan	nan	nan	nan	nan	nan	nan	nan	nan
2.25	29.5051	35.6083	41.5107	50.4365	nan	54.7791	49.2785	55.8055	57.0581	62.2988	67.4176	73.0406	71.3031	nan	nan	nan	nan	nan	nan	nan	nan	nan	nan	nan	nan	nan	nan	nan	nan	nan	nan	nan	nan	nan	nan	nan	nan	nan	nan	nan	nan	nan	nan	nan	nan	nan	nan	nan	nan
2.3	13.745	34.7032	41.7693	48.1309	49.7721	53.6049	49.2715	55.6577	56.4326	59.5083	63.6855	66.776	70.2971	69.1158	nan	nan	nan	nan	nan	nan	nan	nan	nan	nan	nan	nan	nan	nan	nan	nan	nan	nan	nan	nan	nan	nan	nan	nan	nan	nan	nan	nan	nan	nan	nan	nan	nan	nan	nan
2.35	8.48032	37.9135	41.9205	46.4523	52.2646	nan	52.3578	46.5301	56.0563	56.7056	62.1253	64.1333	72.9182	67.9377	nan	nan	nan	nan	nan	nan	nan	nan	nan	nan	nan	nan	nan	nan	nan	nan	nan	nan	nan	nan	nan	nan	nan	nan	nan	nan	nan	nan	nan	nan	nan	nan	nan	nan	nan
2.4	14.3238	40.5453	41.3289	46.6283	51.7192	nan	51.1615	46.7255	56.2887	56.8948	60.3036	61.9541	64.864	68.588	nan	nan	nan	nan	nan	nan	nan	nan	nan	nan	nan	nan	nan	nan	nan	nan	nan	nan	nan	nan	nan	nan	nan	nan	nan	nan	nan	nan	nan	nan	nan	nan	nan	nan	nan
2.45	20.6264	36.1437	40.6447	46.697	49.6372	49.9421	51.5368	51.3766	50.8472	56.6848	55.3439	61.0132	62.6839	69.1833	67.8227	nan	nan	nan	nan	nan	nan	nan	nan	nan	nan	nan	nan	nan	nan	nan	nan	nan	nan	nan	nan	nan	nan	nan	nan	nan	nan	nan	nan	nan	nan	nan	nan	nan	nan
2.5	26.7376	21.0782	39.9682	43.9475	47.3229	52.0236	nan	51.9865	47.8356	53.9334	56.3228	59.0437	59.8334	71.7258	64.7979	nan	nan	nan	nan	nan	nan	nan	nan	nan	nan	nan	nan	nan	nan	nan	nan	nan	nan	nan	nan	nan	nan	nan	nan	nan	nan	nan	nan	nan	nan	nan	nan	nan	nan
2.55	28.6803	32.6106	42.5228	40.0944	49.3532	51.1919	56.4092	51.5379	46.4779	52.8346	54.7646	56.6567	57.7815	64.8002	62.6872	nan	nan	nan	nan	nan	nan	nan	nan	nan	nan	nan	nan	nan	nan	nan	nan	nan	nan	nan	nan	nan	nan	nan	nan	nan	nan	nan	nan	nan	nan	nan	nan	nan	nan
2.6	25.3784	34.6951	45.3521	41.4465	45.1901	49.2724	51.2278	51.7515	51.7653	52.4775	53.7895	54.2752	56.5632	59.2867	57.2762	59.5064	nan	nan	nan	nan	nan	nan	nan	nan	nan	nan	nan	nan	nan	nan	nan	nan	nan	nan	nan	nan	nan	nan	nan	nan	nan	nan	nan	nan	nan	nan	nan	nan	nan
2.65	29.6129	32.3665	40.4674	43.3398	45.0868	49.559	50.9503	nan	52.7998	50.0747	54.6718	52.7319	55.8765	57.9899	39.2406	56.7121	nan	nan	nan	nan	nan	nan	nan	nan	nan	nan	nan	nan	nan	nan	nan	nan	nan	nan	nan	nan	nan	nan	nan	nan	nan	nan	nan	nan	nan	nan	nan	nan	nan
2.7	nan	33.7079	41.268	44.3349	44.369	50.2344	51.0309	nan	52.0986	48.7242	54.3427	52.3702	54.5321	56.3357	17.2644	41.352	nan	nan	nan	nan	nan	nan	nan	nan	nan	nan	nan	nan	nan	nan	nan	nan	nan	nan	nan	nan	nan	nan	nan	nan	nan	nan	nan	nan	nan	nan	nan	nan	nan
2.75	nan	36.9423	40.2962	43.8221	43.1651	47.428	50.6145	50.7526	50.5303	48.947	54.5468	52.8217	52.9239	53.7017	56.5476	28.2077	nan	nan	nan	nan	nan	nan	nan	nan	nan	nan	nan	nan	nan	nan	nan	nan	nan	nan	nan	nan	nan	nan	nan	nan	nan	nan	nan	nan	nan	nan	nan	nan	nan
2.8	nan	36.8897	42.0792	42.2958	43.2315	44.3987	48.2123	51.7165	nan	48.8831	47.978	53.4311	50.775	52.7054	50.8859	18.719	45.4693	nan	nan	nan	nan	nan	nan	nan	nan	nan	nan	nan	nan	nan	nan	nan	nan	nan	nan	nan	nan	nan	nan	nan	nan	nan	nan	nan	nan	nan	nan	nan	nan
2.85	nan	36.9215	40.3675	48.1514	42.8551	44.3237	47.7247	51.2403	nan	49.1084	46.0163	53.1605	49.4829	51.5739	43.7057	21.5994	50.7354	nan	nan	nan	nan	nan	nan	nan	nan	nan	nan	nan	nan	nan	nan	nan	nan	nan	nan	nan	nan	nan	nan	nan	nan	nan	nan	nan	nan	nan	nan	nan	nan
2.9	nan	nan	39.8399	48.2799	42.9236	42.5715	48.9605	50.2085	50.8919	48.4998	46.4686	52.957	49.8149	45.2241	38.9785	40.0571	nan	nan	nan	nan	nan	nan	nan	nan	nan	nan	nan	nan	nan	nan	nan	nan	nan	nan	nan	nan	nan	nan	nan	nan	nan	nan	nan	nan	nan	nan	nan	nan	nan
2.95	nan	nan	40.1476	44.7518	43.0009	42.2398	46.6294	48.8916	50.8908	47.7058	48.7535	51.2678	46.7139	44.1914	38.2794	37.2285	nan	nan	nan	nan	nan	nan	nan	nan	nan	nan	nan	nan	nan	nan	nan	nan	nan	nan	nan	nan	nan	nan	nan	nan	nan	nan	nan	nan	nan	nan	nan	nan	nan
3	nan	nan	40.2393	44.061	44.2602	42.5764	46.1998	47.5743	51.0125	nan	48.6207	45.7697	49.1788	43.2218	32.7559	25.4423	nan	nan	nan	nan	nan	nan	nan	nan	nan	nan	nan	nan	nan	nan	nan	nan	nan	nan	nan	nan	nan	nan	nan	nan	nan	nan	nan	nan	nan	nan	nan	nan	nan
3.05	nan	nan	42.1775	40.9425	48.3454	43.1107	44.9452	47.2146	48.9196	46.9543	44.798	44.4805	45.7495	41.9034	30.9598	47.0165	nan	nan	nan	nan	nan	nan	nan	nan	nan	nan	nan	nan	nan	nan	nan	nan	nan	nan	nan	nan	nan	nan	nan	nan	nan	nan	nan	nan	nan	nan	nan	nan	nan
3.1	nan	nan	nan	40.1647	48.5251	45.1067	42.2829	47.7215	48.7979	48.8621	45.6402	45.8749	46.2405	37.7514	30.5882	nan	nan	nan	nan	nan	nan	nan	nan	nan	nan	nan	nan	nan	nan	nan	nan	nan	nan	nan	nan	nan	nan	nan	nan	nan	nan	nan	nan	nan	nan	nan	nan	nan	nan
3.15	nan	nan	nan	41.6634	47.4988	44.5614	42.3854	44.8699	46.8707	48.2016	nan	45.4863	45.5754	43.2043	31.0705	nan	nan	nan	nan	nan	nan	nan	nan	nan	nan	nan	nan	nan	nan	nan	nan	nan	nan	nan	nan	nan	nan	nan	nan	nan	nan	nan	nan	nan	nan	nan	nan	nan	nan
3.2	nan	nan	nan	39.6574	45.1434	44.3541	44.185	44.8499	45.4313	48.6172	nan	39.091	35.7237	40.7888	29.1337	nan	nan	nan	nan	nan	nan	nan	nan	nan	nan	nan	nan	nan	nan	nan	nan	nan	nan	nan	nan	nan	nan	nan	nan	nan	nan	nan	nan	nan	nan	nan	nan	nan	nan
3.25	nan	nan	nan	40.4199	43.5043	47.0677	44.0437	43.8462	45.2209	47.9491	44.4343	37.0822	33.7783	13.4862	27.8353	nan	nan	nan	nan	nan	nan	nan	nan	nan	nan	nan	nan	nan	nan	nan	nan	nan	nan	nan	nan	nan	nan	nan	nan	nan	nan	nan	nan	nan	nan	nan	nan	nan	nan
3.3	nan	nan	nan	44.8672	40.1818	46.4563	43.5471	41.8766	46.5845	47.4265	45.6348	40.0648	35.513	27.6955	25.0516	nan	nan	nan	nan	nan	nan	nan	nan	nan	nan	nan	nan	nan	nan	nan	nan	nan	nan	nan	nan	nan	nan	nan	nan	nan	nan	nan	nan	nan	nan	nan	nan	nan	nan
3.35	nan	nan	nan	nan	40.0476	48.1974	41.6084	42.5735	45.1075	46.6418	44.9627	nan	34.5707	38.1084	nan	nan	nan	nan	nan	nan	nan	nan	nan	nan	nan	nan	nan	nan	nan	nan	nan	nan	nan	nan	nan	nan	nan	nan	nan	nan	nan	nan	nan	nan	nan	nan	nan	nan	nan
3.4	nan	nan	nan	nan	40.9299	45.5576	40.4704	43.2783	44.6722	43.6597	42.3977	nan	30.56	31.1486	nan	nan	nan	nan	nan	nan	nan	nan	nan	nan	nan	nan	nan	nan	nan	nan	nan	nan	nan	nan	nan	nan	nan	nan	nan	nan	nan	nan	nan	nan	nan	nan	nan	nan	nan
3.45	nan	nan	nan	nan	42.9059	44.1754	46.8195	40.6923	42.9813	39.5469	42.3846	39.0467	24.7071	nan	nan	nan	nan	nan	nan	nan	nan	nan	nan	nan	nan	nan	nan	nan	nan	nan	nan	nan	nan	nan	nan	nan	nan	nan	nan	nan	nan	nan	nan	nan	nan	nan	nan	nan	nan
3.5	nan	nan	nan	45.2558	43.378	41.5421	48.061	40.9449	41.0755	40.4582	42.3348	37.0329	26.827	25.3074	nan	nan	nan	nan	nan	nan	nan	nan	nan	nan	nan	nan	nan	nan	nan	nan	nan	nan	nan	nan	nan	nan	nan	nan	nan	nan	nan	nan	nan	nan	nan	nan	nan	nan	nan
3.55	nan	nan	nan	nan	43.2666	40.4748	46.4629	41.9112	40.755	36.495	36.6188	36.2915	nan	nan	nan	nan	nan	nan	nan	nan	nan	nan	nan	nan	nan	nan	nan	nan	nan	nan	nan	nan	nan	nan	nan	nan	nan	nan	nan	nan	nan	nan	nan	nan	nan	nan	nan	nan	nan
3.6	nan	nan	nan	nan	53.2277	38.4021	46.002	42.1365	40.9782	38.6801	30.4042	33.201	nan	nan	nan	nan	nan	nan	nan	nan	nan	nan	nan	nan	nan	nan	nan	nan	nan	nan	nan	nan	nan	nan	nan	nan	nan	nan	nan	nan	nan	nan	nan	nan	nan	nan	nan	nan	nan
3.65	nan	nan	nan	nan	51.7437	38.6888	42.3756	40.96	40.0503	38.7294	26.759	25.5526	nan	nan	nan	nan	nan	nan	nan	nan	nan	nan	nan	nan	nan	nan	nan	nan	nan	nan	nan	nan	nan	nan	nan	nan	nan	nan	nan	nan	nan	nan	nan	nan	nan	nan	nan	nan	nan
3.7	nan	nan	nan	nan	44.6132	37.88	41.0349	46.4173	39.3806	40.0352	26.5025	19.4665	nan	nan	nan	nan	nan	nan	nan	nan	nan	nan	nan	nan	nan	nan	nan	nan	nan	nan	nan	nan	nan	nan	nan	nan	nan	nan	nan	nan	nan	nan	nan	nan	nan	nan	nan	nan	nan
3.75	nan	nan	nan	nan	56.3438	37.8613	41.9859	47.8849	40.7671	38.8976	21.0611	22.8907	2.42012	nan	nan	nan	nan	nan	nan	nan	nan	nan	nan	nan	nan	nan	nan	nan	nan	nan	nan	nan	nan	nan	nan	nan	nan	nan	nan	nan	nan	nan	nan	nan	nan	nan	nan	nan	nan
3.8	nan	nan	nan	nan	nan	42.1367	41.5569	47.5127	39.4017	39.1542	28.581	23.3413	nan	nan	nan	nan	nan	nan	nan	nan	nan	nan	nan	nan	nan	nan	nan	nan	nan	nan	nan	nan	nan	nan	nan	nan	nan	nan	nan	nan	nan	nan	nan	nan	nan	nan	nan	nan	nan
3.85	nan	nan	nan	nan	nan	52.4928	40.8333	46.6114	38.5381	38.2238	18.672	12.4829	nan	nan	nan	nan	nan	nan	nan	nan	nan	nan	nan	nan	nan	nan	nan	nan	nan	nan	nan	nan	nan	nan	nan	nan	nan	nan	nan	nan	nan	nan	nan	nan	nan	nan	nan	nan	nan
3.9	nan	nan	nan	nan	nan	47.1502	41.6734	42.3854	39.3938	38.9037	21.9049	9.81134	nan	nan	nan	nan	nan	nan	nan	nan	nan	nan	nan	nan	nan	nan	nan	nan	nan	nan	nan	nan	nan	nan	nan	nan	nan	nan	nan	nan	nan	nan	nan	nan	nan	nan	nan	nan	nan
3.95	nan	nan	nan	nan	nan	38.4545	40.7966	40.5184	45.9851	38.3135	27.5398	38.7763	nan	nan	nan	nan	nan	nan	nan	nan	nan	nan	nan	nan	nan	nan	nan	nan	nan	nan	nan	nan	nan	nan	nan	nan	nan	nan	nan	nan	nan	nan	nan	nan	nan	nan	nan	nan	nan
4	nan	nan	nan	nan	nan	44.256	40.0655	38.5758	45.7131	37.7695	27.5461	17.3288	nan	nan	nan	nan	nan	nan	nan	nan	nan	nan	nan	nan	nan	nan	nan	nan	nan	nan	nan	nan	nan	nan	nan	nan	nan	nan	nan	nan	nan	nan	nan	nan	nan	nan	nan	nan	nan
4.05	nan	nan	nan	nan	nan	44.9203	39.7823	38.6485	46.1837	36.6584	31.4623	36.4931	nan	nan	nan	nan	nan	nan	nan	nan	nan	nan	nan	nan	nan	nan	nan	nan	nan	nan	nan	nan	nan	nan	nan	nan	nan	nan	nan	nan	nan	nan	nan	nan	nan	nan	nan	nan	nan
4.1	nan	nan	nan	nan	nan	nan	39.7566	38.4382	42.4276	32.8509	31.5723	nan	nan	nan	nan	nan	nan	nan	nan	nan	nan	nan	nan	nan	nan	nan	nan	nan	nan	nan	nan	nan	nan	nan	nan	nan	nan	nan	nan	nan	nan	nan	nan	nan	nan	nan	nan	nan	nan
4.15	nan	nan	nan	nan	nan	nan	39.9248	38.535	35.3589	28.3747	27.6288	nan	nan	nan	nan	nan	nan	nan	nan	nan	nan	nan	nan	nan	nan	nan	nan	nan	nan	nan	nan	nan	nan	nan	nan	nan	nan	nan	nan	nan	nan	nan	nan	nan	nan	nan	nan	nan	nan
4.2	nan	nan	nan	nan	nan	nan	40.381	36.8173	32.7986	31.3382	28.6679	nan	nan	nan	nan	nan	nan	nan	nan	nan	nan	nan	nan	nan	nan	nan	nan	nan	nan	nan	nan	nan	nan	nan	nan	nan	nan	nan	nan	nan	nan	nan	nan	nan	nan	nan	nan	nan	nan
4.25	nan	nan	nan	nan	nan	nan	40.247	37.3495	30.751	24.7225	26.8501	nan	nan	nan	nan	nan	nan	nan	nan	nan	nan	nan	nan	nan	nan	nan	nan	nan	nan	nan	nan	nan	nan	nan	nan	nan	nan	nan	nan	nan	nan	nan	nan	nan	nan	nan	nan	nan	nan
4.3	nan	nan	nan	nan	nan	nan	40.5587	34.5908	26.5294	19.8298	28.1785	nan	nan	nan	nan	nan	nan	nan	nan	nan	nan	nan	nan	nan	nan	nan	nan	nan	nan	nan	nan	nan	nan	nan	nan	nan	nan	nan	nan	nan	nan	nan	nan	nan	nan	nan	nan	nan	nan
4.35	nan	nan	nan	nan	nan	nan	38.9533	28.4781	21.9543	26.4954	nan	nan	nan	nan	nan	nan	nan	nan	nan	nan	nan	nan	nan	nan	nan	nan	nan	nan	nan	nan	nan	nan	nan	nan	nan	nan	nan	nan	nan	nan	nan	nan	nan	nan	nan	nan	nan	nan	nan
4.4	nan	nan	nan	nan	nan	nan	40.4418	33.5656	21.1027	20.7278	nan	nan	nan	nan	nan	nan	nan	nan	nan	nan	nan	nan	nan	nan	nan	nan	nan	nan	nan	nan	nan	nan	nan	nan	nan	nan	nan	nan	nan	nan	nan	nan	nan	nan	nan	nan	nan	nan	nan
4.45	nan	nan	nan	nan	nan	nan	nan	34.3233	18.4357	18.2702	nan	nan	nan	nan	nan	nan	nan	nan	nan	nan	nan	nan	nan	nan	nan	nan	nan	nan	nan	nan	nan	nan	nan	nan	nan	nan	nan	nan	nan	nan	nan	nan	nan	nan	nan	nan	nan	nan	nan
4.5	nan	nan	nan	nan	nan	nan	nan	32.8166	19.3725	22.0447	nan	nan	nan	nan	nan	nan	nan	nan	nan	nan	nan	nan	nan	nan	nan	nan	nan	nan	nan	nan	nan	nan	nan	nan	nan	nan	nan	nan	nan	nan	nan	nan	nan	nan	nan	nan	nan	nan	nan
4.55	nan	nan	nan	nan	nan	nan	nan	30.5214	19.6566	23.2333	nan	nan	nan	nan	nan	nan	nan	nan	nan	nan	nan	nan	nan	nan	nan	nan	nan	nan	nan	nan	nan	nan	nan	nan	nan	nan	nan	nan	nan	nan	nan	nan	nan	nan	nan	nan	nan	nan	nan
4.6	nan	nan	nan	nan	nan	nan	nan	32.5355	14.9333	25.678	nan	nan	nan	nan	nan	nan	nan	nan	nan	nan	nan	nan	nan	nan	nan	nan	nan	nan	nan	nan	nan	nan	nan	nan	nan	nan	nan	nan	nan	nan	nan	nan	nan	nan	nan	nan	nan	nan	nan
4.65	nan	nan	nan	nan	nan	nan	nan	33.4432	11.1627	31.0912	nan	nan	nan	nan	nan	nan	nan	nan	nan	nan	nan	nan	nan	nan	nan	nan	nan	nan	nan	nan	nan	nan	nan	nan	nan	nan	nan	nan	nan	nan	nan	nan	nan	nan	nan	nan	nan	nan	nan
4.7	nan	nan	nan	nan	nan	nan	nan	30.2241	20.0911	nan	nan	nan	nan	nan	nan	nan	nan	nan	nan	nan	nan	nan	nan	nan	nan	nan	nan	nan	nan	nan	nan	nan	nan	nan	nan	nan	nan	nan	nan	nan	nan	nan	nan	nan	nan	nan	nan	nan	nan
4.75	nan	nan	nan	nan	nan	nan	nan	nan	27.2909	23.4346	nan	nan	nan	nan	nan	nan	nan	nan	nan	nan	nan	nan	nan	nan	nan	nan	nan	nan	nan	nan	nan	nan	nan	nan	nan	nan	nan	nan	nan	nan	nan	nan	nan	nan	nan	nan	nan	nan	nan
4.8	nan	nan	nan	nan	nan	nan	nan	nan	25.192	23.0374	nan	nan	nan	nan	nan	nan	nan	nan	nan	nan	nan	nan	nan	nan	nan	nan	nan	nan	nan	nan	nan	nan	nan	nan	nan	nan	nan	nan	nan	nan	nan	nan	nan	nan	nan	nan	nan	nan	nan
4.85	nan	nan	nan	nan	nan	nan	nan	nan	24.4871	nan	nan	nan	nan	nan	nan	nan	nan	nan	nan	nan	nan	nan	nan	nan	nan	nan	nan	nan	nan	nan	nan	nan	nan	nan	nan	nan	nan	nan	nan	nan	nan	nan	nan	nan	nan	nan	nan	nan	nan
4.9	nan	nan	nan	nan	nan	nan	nan	nan	17.8641	nan	nan	nan	nan	nan	nan	nan	nan	nan	nan	nan	nan	nan	nan	nan	nan	nan	nan	nan	nan	nan	nan	nan	nan	nan	nan	nan	nan	nan	nan	nan	nan	nan	nan	nan	nan	nan	nan	nan	nan
4.95	nan	nan	nan	nan	nan	nan	nan	nan	28.9041	nan	nan	nan	nan	nan	nan	nan	nan	nan	nan	nan	nan	nan	nan	nan	nan	nan	nan	nan	nan	nan	nan	nan	nan	nan	nan	nan	nan	nan	nan	nan	nan	nan	nan	nan	nan	nan	nan	nan	nan
5	nan	nan	nan	nan	nan	nan	nan	nan	34.5624	nan	nan	nan	nan	nan	nan	nan	nan	nan	nan	nan	nan	nan	nan	nan	nan	nan	nan	nan	nan	nan	nan	nan	nan	nan	nan	nan	nan	nan	nan	nan	nan	nan	nan	nan	nan	nan	nan	nan	nan
5.05	nan	nan	nan	nan	nan	nan	nan	nan	40.0412	38.2054	nan	nan	nan	nan	nan	nan	nan	nan	nan	nan	nan	nan	nan	nan	nan	nan	nan	nan	nan	nan	nan	nan	nan	nan	nan	nan	nan	nan	nan	nan	nan	nan	nan	nan	nan	nan	nan	nan	nan
5.1	nan	nan	nan	nan	nan	nan	nan	nan	nan	nan	nan	nan	nan	nan	nan	nan	nan	nan	nan	nan	nan	nan	nan	nan	nan	nan	nan	nan	nan	nan	nan	nan	nan	nan	nan	nan	nan	nan	nan	nan	nan	nan	nan	nan	nan	nan	nan	nan	nan
5.15	nan	nan	nan	nan	nan	nan	nan	nan	nan	nan	nan	nan	nan	nan	nan	nan	nan	nan	nan	nan	nan	nan	nan	nan	nan	nan	nan	nan	nan	nan	nan	nan	nan	nan	nan	nan	nan	nan	nan	nan	nan	nan	nan	nan	nan	nan	nan	nan	nan
5.2	nan	nan	nan	nan	nan	nan	nan	nan	nan	nan	nan	nan	nan	nan	nan	nan	nan	nan	nan	nan	nan	nan	nan	nan	nan	nan	nan	nan	nan	nan	nan	nan	nan	nan	nan	nan	nan	nan	nan	nan	nan	nan	nan	nan	nan	nan	nan	nan	nan
5.25	nan	nan	nan	nan	nan	nan	nan	nan	nan	nan	nan	nan	nan	nan	nan	nan	nan	nan	nan	nan	nan	nan	nan	nan	nan	nan	nan	nan	nan	nan	nan	nan	nan	nan	nan	nan	nan	nan	nan	nan	nan	nan	nan	nan	nan	nan	nan	nan	nan
5.3	nan	nan	nan	nan	nan	nan	nan	nan	nan	nan	nan	nan	nan	nan	nan	nan	nan	nan	nan	nan	nan	nan	nan	nan	nan	nan	nan	nan	nan	nan	nan	nan	nan	nan	nan	nan	nan	nan	nan	nan	nan	nan	nan	nan	nan	nan	nan	nan	nan
5.35	nan	nan	nan	nan	nan	nan	nan	nan	nan	nan	nan	nan	nan	nan	nan	nan	nan	nan	nan	nan	nan	nan	nan	nan	nan	nan	nan	nan	nan	nan	nan	nan	nan	nan	nan	nan	nan	nan	nan	nan	nan	nan	nan	nan	nan	nan	nan	nan	nan
5.4	nan	nan	nan	nan	nan	nan	nan	nan	nan	nan	nan	nan	nan	nan	nan	nan	nan	nan	nan	nan	nan	nan	nan	nan	nan	nan	nan	nan	nan	nan	nan	nan	nan	nan	nan	nan	nan	nan	nan	nan	nan	nan	nan	nan	nan	nan	nan	nan	nan
5.45	nan	nan	nan	nan	nan	nan	nan	nan	nan	nan	nan	nan	nan	nan	nan	nan	nan	nan	nan	nan	nan	nan	nan	nan	nan	nan	nan	nan	nan	nan	nan	nan	nan	nan	nan	nan	nan	nan	nan	nan	nan	nan	nan	nan	nan	nan	nan	nan	nan
5.5	nan	nan	nan	nan	nan	nan	nan	nan	nan	nan	nan	nan	nan	nan	nan	nan	nan	nan	nan	nan	nan	nan	nan	nan	nan	nan	nan	nan	nan	nan	nan	nan	nan	nan	nan	nan	nan	nan	nan	nan	nan	nan	nan	nan	nan	nan	nan	nan	nan
5.55	nan	nan	nan	nan	nan	nan	nan	nan	nan	nan	nan	nan	nan	nan	nan	nan	nan	nan	nan	nan	nan	nan	nan	nan	nan	nan	nan	nan	nan	nan	nan	nan	nan	nan	nan	nan	nan	nan	nan	nan	nan	nan	nan	nan	nan	nan	nan	nan	nan
5.6	nan	nan	nan	nan	nan	nan	nan	nan	nan	nan	nan	nan	nan	nan	nan	nan	nan	nan	nan	nan	nan	nan	nan	nan	nan	nan	nan	nan	nan	nan	nan	nan	nan	nan	nan	nan	nan	nan	nan	nan	nan	nan	nan	nan	nan	nan	nan	nan	nan
5.65	nan	nan	nan	nan	nan	nan	nan	nan	nan	nan	nan	nan	nan	nan	nan	nan	nan	nan	nan	nan	nan	nan	nan	nan	nan	nan	nan	nan	nan	nan	nan	nan	nan	nan	nan	nan	nan	nan	nan	nan	nan	nan	nan	nan	nan	nan	nan	nan	nan
5.7	nan	nan	nan	nan	nan	nan	nan	nan	nan	nan	nan	nan	nan	nan	nan	nan	nan	nan	nan	nan	nan	nan	nan	nan	nan	nan	nan	nan	nan	nan	nan	nan	nan	nan	nan	nan	nan	nan	nan	nan	nan	nan	nan	nan	nan	nan	nan	nan	nan
5.75	nan	nan	nan	nan	nan	nan	nan	nan	nan	nan	nan	nan	nan	nan	nan	nan	nan	nan	nan	nan	nan	nan	nan	nan	nan	nan	nan	nan	nan	nan	nan	nan	nan	nan	nan	nan	nan	nan	nan	nan	nan	nan	nan	nan	nan	nan	nan	nan	nan
5.8	nan	nan	nan	nan	nan	nan	nan	nan	nan	nan	nan	nan	nan	nan	nan	nan	nan	nan	nan	nan	nan	nan	nan	nan	nan	nan	nan	nan	nan	nan	nan	nan	nan	nan	nan	nan	nan	nan	nan	nan	nan	nan	nan	nan	nan	nan	nan	nan	nan
5.85	nan	nan	nan	nan	nan	nan	nan	nan	nan	nan	nan	nan	nan	nan	nan	nan	nan	nan	nan	nan	nan	nan	nan	nan	nan	nan	nan	nan	nan	nan	nan	nan	nan	nan	nan	nan	nan	nan	nan	nan	nan	nan	nan	nan	nan	nan	nan	nan	nan
5.9	nan	nan	nan	nan	nan	nan	nan	nan	nan	nan	nan	nan	nan	nan	nan	nan	nan	nan	nan	nan	nan	nan	nan	nan	nan	nan	nan	nan	nan	nan	nan	nan	nan	nan	nan	nan	nan	nan	nan	nan	nan	nan	nan	nan	nan	nan	nan	nan	nan
5.95	nan	nan	nan	nan	nan	nan	nan	nan	nan	nan	nan	nan	nan	nan	nan	nan	nan	nan	nan	nan	nan	nan	nan	nan	nan	nan	nan	nan	nan	nan	nan	nan	nan	nan	nan	nan	nan	nan	nan	nan	nan	nan	nan	nan	nan	nan	nan	nan	nan
6	nan	nan	nan	nan	nan	nan	nan	nan	nan	nan	nan	nan	nan	nan	nan	nan	nan	nan	nan	nan	nan	nan	nan	nan	nan	nan	nan	nan	nan	nan	nan	nan	nan	nan	nan	nan	nan	nan	nan	nan	nan	nan	nan	nan	nan	nan	nan	nan	nan
6.05	nan	nan	nan	nan	nan	nan	nan	nan	nan	nan	nan	nan	nan	nan	nan	nan	nan	nan	nan	nan	nan	nan	nan	nan	nan	nan	nan	nan	nan	nan	nan	nan	nan	nan	nan	nan	nan	nan	nan	nan	nan	nan	nan	nan	nan	nan	nan	nan	nan
6.1	nan	nan	nan	nan	nan	nan	nan	nan	nan	nan	nan	nan	nan	nan	nan	nan	nan	nan	nan	nan	nan	nan	nan	nan	nan	nan	nan	nan	nan	nan	nan	nan	nan	nan	nan	nan	nan	nan	nan	nan	nan	nan	nan	nan	nan	nan	nan	nan	nan
6.15	nan	nan	nan	nan	nan	nan	nan	nan	nan	nan	nan	nan	nan	nan	nan	nan	nan	nan	nan	nan	nan	nan	nan	nan	nan	nan	nan	nan	nan	nan	nan	nan	nan	nan	nan	nan	nan	nan	nan	nan	nan	nan	nan	nan	nan	nan	nan	nan	nan
6.2	nan	nan	nan	nan	nan	nan	nan	nan	nan	nan	nan	nan	nan	nan	nan	nan	nan	nan	nan	nan	nan	nan	nan	nan	nan	nan	nan	nan	nan	nan	nan	nan	nan	nan	nan	nan	nan	nan	nan	nan	nan	nan	nan	nan	nan	nan	nan	nan	nan
6.25	nan	nan	nan	nan	nan	nan	nan	nan	nan	nan	nan	nan	nan	nan	nan	nan	nan	nan	nan	nan	nan	nan	nan	nan	nan	nan	nan	nan	nan	nan	nan	nan	nan	nan	nan	nan	nan	nan	nan	nan	nan	nan	nan	nan	nan	nan	nan	nan	nan
6.3	nan	nan	nan	nan	nan	nan	nan	nan	nan	nan	nan	nan	nan	nan	nan	nan	nan	nan	nan	nan	nan	nan	nan	nan	nan	nan	nan	nan	nan	nan	nan	nan	nan	nan	nan	nan	nan	nan	nan	nan	nan	nan	nan	nan	nan	nan	nan	nan	nan
6.35	nan	nan	nan	nan	nan	nan	nan	nan	nan	nan	nan	nan	nan	nan	nan	nan	nan	nan	nan	nan	nan	nan	nan	nan	nan	nan	nan	nan	nan	nan	nan	nan	nan	nan	nan	nan	nan	nan	nan	nan	nan	nan	nan	nan	nan	nan	nan	nan	nan
6.4	nan	nan	nan	nan	nan	nan	nan	nan	nan	nan	nan	nan	nan	nan	nan	nan	nan	nan	nan	nan	nan	nan	nan	nan	nan	nan	nan	nan	nan	nan	nan	nan	nan	nan	nan	nan	nan	nan	nan	nan	nan	nan	nan	nan	nan	nan	nan	nan	nan
6.45	nan	nan	nan	nan	nan	nan	nan	nan	nan	nan	nan	nan	nan	nan	nan	nan	nan	nan	nan	nan	nan	nan	nan	nan	nan	nan	nan	nan	nan	nan	nan	nan	nan	nan	nan	nan	nan	nan	nan	nan	nan	nan	nan	nan	nan	nan	nan	nan	nan
6.5	nan	nan	nan	nan	nan	nan	nan	nan	nan	nan	nan	nan	nan	nan	nan	nan	nan	nan	nan	nan	nan	nan	nan	nan	nan	nan	nan	nan	nan	nan	nan	nan	nan	nan	nan	nan	nan	nan	nan	nan	nan	nan	nan	nan	nan	nan	nan	nan	nan
6.55	nan	nan	nan	nan	nan	nan	nan	nan	nan	nan	nan	nan	nan	nan	nan	nan	nan	nan	nan	nan	nan	nan	nan	nan	nan	nan	nan	nan	nan	nan	nan	nan	nan	nan	nan	nan	nan	nan	nan	nan	nan	nan	nan	nan	nan	nan	nan	nan	nan
6.6	nan	nan	nan	nan	nan	nan	nan	nan	nan	nan	nan	nan	nan	nan	nan	nan	nan	nan	nan	nan	nan	nan	nan	nan	nan	nan	nan	nan	nan	nan	nan	nan	nan	nan	nan	nan	nan	nan	nan	nan	nan	nan	nan	nan	nan	nan	nan	nan	nan
6.65	nan	nan	nan	nan	nan	nan	nan	nan	nan	nan	nan	nan	nan	nan	nan	nan	nan	nan	nan	nan	nan	nan	nan	nan	nan	nan	nan	nan	nan	nan	nan	nan	nan	nan	nan	nan	nan	nan	nan	nan	nan	nan	nan	nan	nan	nan	nan	nan	nan
6.7	nan	nan	nan	nan	nan	nan	nan	nan	nan	nan	nan	nan	nan	nan	nan	nan	nan	nan	nan	nan	nan	nan	nan	nan	nan	nan	nan	nan	nan	nan	nan	nan	nan	nan	nan	nan	nan	nan	nan	nan	nan	nan	nan	nan	nan	nan	nan	nan	nan
6.75	nan	nan	nan	nan	nan	nan	nan	nan	nan	nan	nan	nan	nan	nan	nan	nan	nan	nan	nan	nan	nan	nan	nan	nan	nan	nan	nan	nan	nan	nan	nan	nan	nan	nan	nan	nan	nan	nan	nan	nan	nan	nan	nan	nan	nan	nan	nan	nan	nan
6.8	nan	nan	nan	nan	nan	nan	nan	nan	nan	nan	nan	nan	nan	nan	nan	nan	nan	nan	nan	nan	nan	nan	nan	nan	nan	nan	nan	nan	nan	nan	nan	nan	nan	nan	nan	nan	nan	nan	nan	nan	nan	nan	nan	nan	nan	nan	nan	nan	nan
6.85	nan	nan	nan	nan	nan	nan	nan	nan	nan	nan	nan	nan	nan	nan	nan	nan	nan	nan	nan	nan	nan	nan	nan	nan	nan	nan	nan	nan	nan	nan	nan	nan	nan	nan	nan	nan	nan	nan	nan	nan	nan	nan	nan	nan	nan	nan	nan	nan	nan
6.9	nan	nan	nan	nan	nan	nan	nan	nan	nan	nan	nan	nan	nan	nan	nan	nan	nan	nan	nan	nan	nan	nan	nan	nan	nan	nan	nan	nan	nan	nan	nan	nan	nan	nan	nan	nan	nan	nan	nan	nan	nan	nan	nan	nan	nan	nan	nan	nan	nan
6.95	nan	nan	nan	nan	nan	nan	nan	nan	nan	nan	nan	nan	nan	nan	nan	nan	nan	nan	nan	nan	nan	nan	nan	nan	nan	nan	nan	nan	nan	nan	nan	nan	nan	nan	nan	nan	nan	nan	nan	nan	nan	nan	nan	nan	nan	nan	nan	nan	nan
7	nan	nan	nan	nan	nan	nan	nan	nan	nan	nan	nan	nan	nan	nan	nan	nan	nan	nan	nan	nan	nan	nan	nan	nan	nan	nan	nan	nan	nan	nan	nan	nan	nan	nan	nan	nan	nan	nan	nan	nan	nan	nan	nan	nan	nan	nan	nan	nan	nan
7.05	nan	nan	nan	nan	nan	nan	nan	nan	nan	nan	nan	nan	nan	nan	nan	nan	nan	nan	nan	nan	nan	nan	nan	nan	nan	nan	nan	nan	nan	nan	nan	nan	nan	nan	nan	nan	nan	nan	nan	nan	nan	nan	nan	nan	nan	nan	nan	nan	nan
7.1	nan	nan	nan	nan	nan	nan	nan	nan	nan	nan	nan	nan	nan	nan	nan	nan	nan	nan	nan	nan	nan	nan	nan	nan	nan	nan	nan	nan	nan	nan	nan	nan	nan	nan	nan	nan	nan	nan	nan	nan	nan	nan	nan	nan	nan	nan	nan	nan	nan
7.15	nan	nan	nan	nan	nan	nan	nan	nan	nan	nan	nan	nan	nan	nan	nan	nan	nan	nan	nan	nan	nan	nan	nan	nan	nan	nan	nan	nan	nan	nan	nan	nan	nan	nan	nan	nan	nan	nan	nan	nan	nan	nan	nan	nan	nan	nan	nan	nan	nan
7.2	nan	nan	nan	nan	nan	nan	nan	nan	nan	nan	nan	nan	nan	nan	nan	nan	nan	nan	nan	nan	nan	nan	nan	nan	nan	nan	nan	nan	nan	nan	nan	nan	nan	nan	nan	nan	nan	nan	nan	nan	nan	nan	nan	nan	nan	nan	nan	nan	nan
7.25	nan	nan	nan	nan	nan	nan	nan	nan	nan	nan	nan	nan	nan	nan	nan	nan	nan	nan	nan	nan	nan	nan	nan	nan	nan	nan	nan	nan	nan	nan	nan	nan	nan	nan	nan	nan	nan	nan	nan	nan	nan	nan	nan	nan	nan	nan	nan	nan	nan
7.3	nan	nan	nan	nan	nan	nan	nan	nan	nan	nan	nan	nan	nan	nan	nan	nan	nan	nan	nan	nan	nan	nan	nan	nan	nan	nan	nan	nan	nan	nan	nan	nan	nan	nan	nan	nan	nan	nan	nan	nan	nan	nan	nan	nan	nan	nan	nan	nan	nan
7.35	nan	nan	nan	nan	nan	nan	nan	nan	nan	nan	nan	nan	nan	nan	nan	nan	nan	nan	nan	nan	nan	nan	nan	nan	nan	nan	nan	nan	nan	nan	nan	nan	nan	nan	nan	nan	nan	nan	nan	nan	nan	nan	nan	nan	nan	nan	nan	nan	nan
7.4	nan	nan	nan	nan	nan	nan	nan	nan	nan	nan	nan	nan	nan	nan	nan	nan	nan	nan	nan	nan	nan	nan	nan	nan	nan	nan	nan	nan	nan	nan	nan	nan	nan	nan	nan	nan	nan	nan	nan	nan	nan	nan	nan	nan	nan	nan	nan	nan	nan
7.45	nan	nan	nan	nan	nan	nan	nan	nan	nan	nan	nan	nan	nan	nan	nan	nan	nan	nan	nan	nan	nan	nan	nan	nan	nan	nan	nan	nan	nan	nan	nan	nan	nan	nan	nan	nan	nan	nan	nan	nan	nan	nan	nan	nan	nan	nan	nan	nan	nan
7.5	nan	nan	nan	nan	nan	nan	nan	nan	nan	nan	nan	nan	nan	nan	nan	nan	nan	nan	nan	nan	nan	nan	nan	nan	nan	nan	nan	nan	nan	nan	nan	nan	nan	nan	nan	nan	nan	nan	nan	nan	nan	nan	nan	nan	nan	nan	nan	nan	nan
7.55	nan	nan	nan	nan	nan	nan	nan	nan	nan	nan	nan	nan	nan	nan	nan	nan	nan	nan	nan	nan	nan	nan	nan	nan	nan	nan	nan	nan	nan	nan	nan	nan	nan	nan	nan	nan	nan	nan	nan	nan	nan	nan	nan	nan	nan	nan	nan	nan	nan
7.6	nan	nan	nan	nan	nan	nan	nan	nan	nan	nan	nan	nan	nan	nan	nan	nan	nan	nan	nan	nan	nan	nan	nan	nan	nan	nan	nan	nan	nan	nan	nan	nan	nan	nan	nan	nan	nan	nan	nan	nan	nan	nan	nan	nan	nan	nan	nan	nan	nan
7.65	nan	nan	nan	nan	nan	nan	nan	nan	nan	nan	nan	nan	nan	nan	nan	nan	nan	nan	nan	nan	nan	nan	nan	nan	nan	nan	nan	nan	nan	nan	nan	nan	nan	nan	nan	nan	nan	nan	nan	nan	nan	nan	nan	nan	nan	nan	nan	nan	nan
7.7	nan	nan	nan	nan	nan	nan	nan	nan	nan	nan	nan	nan	nan	nan	nan	nan	nan	nan	nan	nan	nan	nan	nan	nan	nan	nan	nan	nan	nan	nan	nan	nan	nan	nan	nan	nan	nan	nan	nan	nan	nan	nan	nan	nan	nan	nan	nan	nan	nan
7.75	nan	nan	nan	nan	nan	nan	nan	nan	nan	nan	nan	nan	nan	nan	nan	nan	nan	nan	nan	nan	nan	nan	nan	nan	nan	nan	nan	nan	nan	nan	nan	nan	nan	nan	nan	nan	nan	nan	nan	nan	nan	nan	nan	nan	nan	nan	nan	nan	nan
7.8	nan	nan	nan	nan	nan	nan	nan	nan	nan	nan	nan	nan	nan	nan	nan	nan	nan	nan	nan	nan	nan	nan	nan	nan	nan	nan	nan	nan	nan	nan	nan	nan	nan	nan	nan	nan	nan	nan	nan	nan	nan	nan	nan	nan	nan	nan	nan	nan	nan
7.85	nan	nan	nan	nan	nan	nan	nan	nan	nan	nan	nan	nan	nan	nan	nan	nan	nan	nan	nan	nan	nan	nan	nan	nan	nan	nan	nan	nan	nan	nan	nan	nan	nan	nan	nan	nan	nan	nan	nan	nan	nan	nan	nan	nan	nan	nan	nan	nan	nan
7.9	nan	nan	nan	nan	nan	nan	nan	nan	nan	nan	nan	nan	nan	nan	nan	nan	nan	nan	nan	nan	nan	nan	nan	nan	nan	nan	nan	nan	nan	nan	nan	nan	nan	nan	nan	nan	nan	nan	nan	nan	nan	nan	nan	nan	nan	nan	nan	nan	nan
7.95	nan	nan	nan	nan	nan	nan	nan	nan	nan	nan	nan	nan	nan	nan	nan	nan	nan	nan	nan	nan	nan	nan	nan	nan	nan	nan	nan	nan	nan	nan	nan	nan	nan	nan	nan	nan	nan	nan	nan	nan	nan	nan	nan	nan	nan	nan	nan	nan	nan
8	nan	nan	nan	nan	nan	nan	nan	nan	nan	nan	nan	nan	nan	nan	nan	nan	nan	nan	nan	nan	nan	nan	nan	nan	nan	nan	nan	nan	nan	nan	nan	nan	nan	nan	nan	nan	nan	nan	nan	nan	nan	nan	nan	nan	nan	nan	nan	nan	nan
8.05	nan	nan	nan	nan	nan	nan	nan	nan	nan	nan	nan	nan	nan	nan	nan	nan	nan	nan	nan	nan	nan	nan	nan	nan	nan	nan	nan	nan	nan	nan	nan	nan	nan	nan	nan	nan	nan	nan	nan	nan	nan	nan	nan	nan	nan	nan	nan	nan	nan
8.1	nan	nan	nan	nan	nan	nan	nan	nan	nan	nan	nan	nan	nan	nan	nan	nan	nan	nan	nan	nan	nan	nan	nan	nan	nan	nan	nan	nan	nan	nan	nan	nan	nan	nan	nan	nan	nan	nan	nan	nan	nan	nan	nan	nan	nan	nan	nan	nan	nan
8.15	nan	nan	nan	nan	nan	nan	nan	nan	nan	nan	nan	nan	nan	nan	nan	nan	nan	nan	nan	nan	nan	nan	nan	nan	nan	nan	nan	nan	nan	nan	nan	nan	nan	nan	nan	nan	nan	nan	nan	nan	nan	nan	nan	nan	nan	nan	nan	nan	nan
8.2	nan	nan	nan	nan	nan	nan	nan	nan	nan	nan	nan	nan	nan	nan	nan	nan	nan	nan	nan	nan	nan	nan	nan	nan	nan	nan	nan	nan	nan	nan	nan	nan	nan	nan	nan	nan	nan	nan	nan	nan	nan	nan	nan	nan	nan	nan	nan	nan	nan
8.25	nan	nan	nan	nan	nan	nan	nan	nan	nan	nan	nan	nan	nan	nan	nan	nan	nan	nan	nan	nan	nan	nan	nan	nan	nan	nan	nan	nan	nan	nan	nan	nan	nan	nan	nan	nan	nan	nan	nan	nan	nan	nan	nan	nan	nan	nan	nan	nan	nan
8.3	nan	nan	nan	nan	nan	nan	nan	nan	nan	nan	nan	nan	nan	nan	nan	nan	nan	nan	nan	nan	nan	nan	nan	nan	nan	nan	nan	nan	nan	nan	nan	nan	nan	nan	nan	nan	nan	nan	nan	nan	nan	nan	nan	nan	nan	nan	nan	nan	nan
8.35	nan	nan	nan	nan	nan	nan	nan	nan	nan	nan	nan	nan	nan	nan	nan	nan	nan	nan	nan	nan	nan	nan	nan	nan	nan	nan	nan	nan	nan	nan	nan	nan	nan	nan	nan	nan	nan	nan	nan	nan	nan	nan	nan	nan	nan	nan	nan	nan	nan
8.4	nan	nan	nan	nan	nan	nan	nan	nan	nan	nan	nan	nan	nan	nan	nan	nan	nan	nan	nan	nan	nan	nan	nan	nan	nan	nan	nan	nan	nan	nan	nan	nan	nan	nan	nan	nan	nan	nan	nan	nan	nan	nan	nan	nan	nan	nan	nan	nan	nan
8.45	nan	nan	nan	nan	nan	nan	nan	nan	nan	nan	nan	nan	nan	nan	nan	nan	nan	nan	nan	nan	nan	nan	nan	nan	nan	nan	nan	nan	nan	nan	nan	nan	nan	nan	nan	nan	nan	nan	nan	nan	nan	nan	nan	nan	nan	nan	nan	nan	nan
8.5	nan	nan	nan	nan	nan	nan	nan	nan	nan	nan	nan	nan	nan	nan	nan	nan	nan	nan	nan	nan	nan	nan	nan	nan	nan	nan	nan	nan	nan	nan	nan	nan	nan	nan	nan	nan	nan	nan	nan	nan	nan	nan	nan	nan	nan	nan	nan	nan	nan
8.55	nan	nan	nan	nan	nan	nan	nan	nan	nan	nan	nan	nan	nan	nan	nan	nan	nan	nan	nan	nan	nan	nan	nan	nan	nan	nan	nan	nan	nan	nan	nan	nan	nan	nan	nan	nan	nan	nan	nan	nan	nan	nan	nan	nan	nan	nan	nan	nan	nan
8.6	nan	nan	nan	nan	nan	nan	nan	nan	nan	nan	nan	nan	nan	nan	nan	nan	nan	nan	nan	nan	nan	nan	nan	nan	nan	nan	nan	nan	nan	nan	nan	nan	nan	nan	nan	nan	nan	nan	nan	nan	nan	nan	nan	nan	nan	nan	nan	nan	nan
8.65	nan	nan	nan	nan	nan	nan	nan	nan	nan	nan	nan	nan	nan	nan	nan	nan	nan	nan	nan	nan	nan	nan	nan	nan	nan	nan	nan	nan	nan	nan	nan	nan	nan	nan	nan	nan	nan	nan	nan	nan	nan	nan	nan	nan	nan	nan	nan	nan	nan
8.7	nan	nan	nan	nan	nan	nan	nan	nan	nan	nan	nan	nan	nan	nan	nan	nan	nan	nan	nan	nan	nan	nan	nan	nan	nan	nan	nan	nan	nan	nan	nan	nan	nan	nan	nan	nan	nan	nan	nan	nan	nan	nan	nan	nan	nan	nan	nan	nan	nan
8.75	nan	nan	nan	nan	nan	nan	nan	nan	nan	nan	nan	nan	nan	nan	nan	nan	nan	nan	nan	nan	nan	nan	nan	nan	nan	nan	nan	nan	nan	nan	nan	nan	nan	nan	nan	nan	nan	nan	nan	nan	nan	nan	nan	nan	nan	nan	nan	nan	nan
8.8	nan	nan	nan	nan	nan	nan	nan	nan	nan	nan	nan	nan	nan	nan	nan	nan	nan	nan	nan	nan	nan	nan	nan	nan	nan	nan	nan	nan	nan	nan	nan	nan	nan	nan	nan	nan	nan	nan	nan	nan	nan	nan	nan	nan	nan	nan	nan	nan	nan
8.85	nan	nan	nan	nan	nan	nan	nan	nan	nan	nan	nan	nan	nan	nan	nan	nan	nan	nan	nan	nan	nan	nan	nan	nan	nan	nan	nan	nan	nan	nan	nan	nan	nan	nan	nan	nan	nan	nan	nan	nan	nan	nan	nan	nan	nan	nan	nan	nan	nan
8.9	nan	nan	nan	nan	nan	nan	nan	nan	nan	nan	nan	nan	nan	nan	nan	nan	nan	nan	nan	nan	nan	nan	nan	nan	nan	nan	nan	nan	nan	nan	nan	nan	nan	nan	nan	nan	nan	nan	nan	nan	nan	nan	nan	nan	nan	nan	nan	nan	nan
8.95	nan	nan	nan	nan	nan	nan	nan	nan	nan	nan	nan	nan	nan	nan	nan	nan	nan	nan	nan	nan	nan	nan	nan	nan	nan	nan	nan	nan	nan	nan	nan	nan	nan	nan	nan	nan	nan	nan	nan	nan	nan	nan	nan	nan	nan	nan	nan	nan	nan
9	nan	nan	nan	nan	nan	nan	nan	nan	nan	nan	nan	nan	nan	nan	nan	nan	nan	nan	nan	nan	nan	nan	nan	nan	nan	nan	nan	nan	nan	nan	nan	nan	nan	nan	nan	nan	nan	nan	nan	nan	nan	nan	nan	nan	nan	nan	nan	nan	nan
9.05	nan	nan	nan	nan	nan	nan	nan	nan	nan	nan	nan	nan	nan	nan	nan	nan	nan	nan	nan	nan	nan	nan	nan	nan	nan	nan	nan	nan	nan	nan	nan	nan	nan	nan	nan	nan	nan	nan	nan	nan	nan	nan	nan	nan	nan	nan	nan	nan	nan
9.1	nan	nan	nan	nan	nan	nan	nan	nan	nan	nan	nan	nan	nan	nan	nan	nan	nan	nan	nan	nan	nan	nan	nan	nan	nan	nan	nan	nan	nan	nan	nan	nan	nan	nan	nan	nan	nan	nan	nan	nan	nan	nan	nan	nan	nan	nan	nan	nan	nan
9.15	nan	nan	nan	nan	nan	nan	nan	nan	nan	nan	nan	nan	nan	nan	nan	nan	nan	nan	nan	nan	nan	nan	nan	nan	nan	nan	nan	nan	nan	nan	nan	nan	nan	nan	nan	nan	nan	nan	nan	nan	nan	nan	nan	nan	nan	nan	nan	nan	nan
9.2	nan	nan	nan	nan	nan	nan	nan	nan	nan	nan	nan	nan	nan	nan	nan	nan	nan	nan	nan	nan	nan	nan	nan	nan	nan	nan	nan	nan	nan	nan	nan	nan	nan	nan	nan	nan	nan	nan	nan	nan	nan	nan	nan	nan	nan	nan	nan	nan	nan
9.25	nan	nan	nan	nan	nan	nan	nan	nan	nan	nan	nan	nan	nan	nan	nan	nan	nan	nan	nan	nan	nan	nan	nan	nan	nan	nan	nan	nan	nan	nan	nan	nan	nan	nan	nan	nan	nan	nan	nan	nan	nan	nan	nan	nan	nan	nan	nan	nan	nan
9.3	nan	nan	nan	nan	nan	nan	nan	nan	nan	nan	nan	nan	nan	nan	nan	nan	nan	nan	nan	nan	nan	nan	nan	nan	nan	nan	nan	nan	nan	nan	nan	nan	nan	nan	nan	nan	nan	nan	nan	nan	nan	nan	nan	nan	nan	nan	nan	nan	nan
9.35	nan	nan	nan	nan	nan	nan	nan	nan	nan	nan	nan	nan	nan	nan	nan	nan	nan	nan	nan	nan	nan	nan	nan	nan	nan	nan	nan	nan	nan	nan	nan	nan	nan	nan	nan	nan	nan	nan	nan	nan	nan	nan	nan	nan	nan	nan	nan	nan	nan
9.4	nan	nan	nan	nan	nan	nan	nan	nan	nan	nan	nan	nan	nan	nan	nan	nan	nan	nan	nan	nan	nan	nan	nan	nan	nan	nan	nan	nan	nan	nan	nan	nan	nan	nan	nan	nan	nan	nan	nan	nan	nan	nan	nan	nan	nan	nan	nan	nan	nan
9.45	nan	nan	nan	nan	nan	nan	nan	nan	nan	nan	nan	nan	nan	nan	nan	nan	nan	nan	nan	nan	nan	nan	nan	nan	nan	nan	nan	nan	nan	nan	nan	nan	nan	nan	nan	nan	nan	nan	nan	nan	nan	nan	nan	nan	nan	nan	nan	nan	nan
9.5	nan	nan	nan	nan	nan	nan	nan	nan	nan	nan	nan	nan	nan	nan	nan	nan	nan	nan	nan	nan	nan	nan	nan	nan	nan	nan	nan	nan	nan	nan	nan	nan	nan	nan	nan	nan	nan	nan	nan	nan	nan	nan	nan	nan	nan	nan	nan	nan	nan
9.55	nan	nan	nan	nan	nan	nan	nan	nan	nan	nan	nan	nan	nan	nan	nan	nan	nan	nan	nan	nan	nan	nan	nan	nan	nan	nan	nan	nan	nan	nan	nan	nan	nan	nan	nan	nan	nan	nan	nan	nan	nan	nan	nan	nan	nan	nan	nan	nan	nan
9.6	nan	nan	nan	nan	nan	nan	nan	nan	nan	nan	nan	nan	nan	nan	nan	nan	nan	nan	nan	nan	nan	nan	nan	nan	nan	nan	nan	nan	nan	nan	nan	nan	nan	nan	nan	nan	nan	nan	nan	nan	nan	nan	nan	nan	nan	nan	nan	nan	nan
9.65	nan	nan	nan	nan	nan	nan	nan	nan	nan	nan	nan	nan	nan	nan	nan	nan	nan	nan	nan	nan	nan	nan	nan	nan	nan	nan	nan	nan	nan	nan	nan	nan	nan	nan	nan	nan	nan	nan	nan	nan	nan	nan	nan	nan	nan	nan	nan	nan	nan
9.7	nan	nan	nan	nan	nan	nan	nan	nan	nan	nan	nan	nan	nan	nan	nan	nan	nan	nan	nan	nan	nan	nan	nan	nan	nan	nan	nan	nan	nan	nan	nan	nan	nan	nan	nan	nan	nan	nan	nan	nan	nan	nan	nan	nan	nan	nan	nan	nan	nan
9.75	nan	nan	nan	nan	nan	nan	nan	nan	nan	nan	nan	nan	nan	nan	nan	nan	nan	nan	nan	nan	nan	nan	nan	nan	nan	nan	nan	nan	nan	nan	nan	nan	nan	nan	nan	nan	nan	nan	nan	nan	nan	nan	nan	nan	nan	nan	nan	nan	nan
9.8	nan	nan	nan	nan	nan	nan	nan	nan	nan	nan	nan	nan	nan	nan	nan	nan	nan	nan	nan	nan	nan	nan	nan	nan	nan	nan	nan	nan	nan	nan	nan	nan	nan	nan	nan	nan	nan	nan	nan	nan	nan	nan	nan	nan	nan	nan	nan	nan	nan
9.85	nan	nan	nan	nan	nan	nan	nan	nan	nan	nan	nan	nan	nan	nan	nan	nan	nan	nan	nan	nan	nan	nan	nan	nan	nan	nan	nan	nan	nan	nan	nan	nan	nan	nan	nan	nan	nan	nan	nan	nan	nan	nan	nan	nan	nan	nan	nan	nan	nan
9.9	nan	nan	nan	nan	nan	nan	nan	nan	nan	nan	nan	nan	nan	nan	nan	nan	nan	nan	nan	nan	nan	nan	nan	nan	nan	nan	nan	nan	nan	nan	nan	nan	nan	nan	nan	nan	nan	nan	nan	nan	nan	nan	nan	nan	nan	nan	nan	nan	nan
9.95	nan	nan	nan	nan	nan	nan	nan	nan	nan	nan	nan	nan	nan	nan	nan	nan	nan	nan	nan	nan	nan	nan	nan	nan	nan	nan	nan	nan	nan	nan	nan	nan	nan	nan	nan	nan	nan	nan	nan	nan	nan	nan	nan	nan	nan	nan	nan	nan	nan
10	nan	nan	nan	nan	nan	nan	nan	nan	nan	nan	nan	nan	nan	nan	nan	nan	nan	nan	nan	nan	nan	nan	nan	nan	nan	nan	nan	nan	nan	nan	nan	nan	nan	nan	nan	nan	nan	nan	nan	nan	nan	nan	nan	nan	nan	nan	nan	nan	nan
[truncated: 48 more columns]

[truncated: 25 more sheets: Figure4f, Figure5a, Figure5b, Figure5c, Figure5d, Figure5e, FigureS2a, FigureS2b, FigureS3a, FigureS3b, FigureS3c, FigureS3d, FigureS4, FigureS5a, FigureS5b, FigureS5c, FigureS5d, FigureS5e, FigureS5f, FigureS6a …]
